# Supplementary material for: Comprehensive analysis of AGPase genes uncovers their potential roles in starch biosynthesis in lotus seed
Source: BMC Plant Biol. 2020 Oct 6;20:457. doi: 10.1186/s12870-020-02666-z (PMC7541243; doi:10.1186/s12870-020-02666-z)
Supplement: Supplementary file 1 — Additional file 1: Table S1. Summary statistics for nutritional components of lotus seed. [file 12870_2020_2666_MOESM1_ESM.xlsx]

## Sheet: Sheet1
Variety	Total starch (%)		Amylose (%)		Amylopectin (%)		Soluble sugar (%)		Protein (%)		Polyphenol (%)		Weight (g)	Length (mm)	Width (mm)
	15 DAP	30 DAP	15 DAP	30 DAP	15 DAP	30 DAP	15 DAP	30 DAP	15 DAP	30 DAP	15 DAP	30 DAP	30DAP	30DAP	30DAP
WBG_S1	24.8344	52.1492	12.7804	32.7847	12.054	19.3645	17.9811	14.1322	3.23075	12.8799	1.2029	0.821276	1.776	16.76	12.994
WBG_S2	12.7866	37.4139	5.72857	24.4515	7.05807	12.9624	23.4303	16.113	3.70499	14.8289	2.31159	2.01314	1.108	14.528	11.5
WBG_S3	33.9289	41.6113	17.2325	28.4374	16.6963	13.1739	13.2625	10.8443	4.29818	13.4509	1.12293	1.01667	1.438	16.164	12.076
Fengjuan Hongqi	26.9429	54.2757	14.8965	28.8776	12.0464	25.3982	8.65813	5.27256	7.15965	14.4892	1.50989	1.65975	1.37	14.934	12.032
Cunsan Lian	20.8886	52.4793	12.0425	28.0593	8.84611	24.4201	9.71327	6.81637	5.2328	17.528	1.60674	1.69251	1.318	15.296	11.396
Taikong 1	29.0833	39.7355	14.1437	20.977	14.9396	18.7585	11.8054	4.62953	7.38144	12.7349	0.781533	1.49136	1.492	15.294	11.548
Gan Lian 62	33.3426	40.8464	18.7577	22.1357	14.5849	18.7107	9.80488	5.57626	7.8468	15.2539	0.877082	1.37453	1.544	15.176	11.832
Jianxuan 21	43.5991	55.2825	22.2646	28.4897	21.3345	26.7928	16.5536	5.8219	7.44608	16.0067	0.540337	1.57459	1.33	15.784	10.734
Jianxuan 35	37.3015	53.0555	20.4081	35.8043	16.8934	17.2511	11.5066	5.63401	5.6145	15.4302	0.886649	1.12943	1.438	14.882	11.366
Jingguang 1	25.1535	42.6557	14.4006	25.5568	10.7529	17.0989	12.2435	6.62632	5.08237	11.8605	0.980555	1.41907	1.472	16.17	12.024
Jingguang 2	38.0668	51.0056	20.9658	27.7075	17.101	23.2981	15.4387	5.84376	5.43319	11.0581	0.752205	1.46532	1.388	14.59	11.9967
Jingguang 3	22.8002	50.8161	12.8605	27.8574	9.93972	22.9587	22.8628	4.92068	3.98433	11.4674	1.51397	1.27721	1.606	15.402	12.578
Xuan Lian 1	30.6467	42.4135	15.1396	21.4509	15.5071	20.9626	21.8208	6.41263	4.49237	13.4548	1.03454	0.769337	1.428	14.39	12.226
Xuan Lian 2	40.7213	50.3204	20.167	24.8411	20.5543	25.4792	14.6433	3.38577	5.69539	15.6138	0.747153	1.98776	1.496	16.494	12.482
Xuan Lian 5	32.2271	53.2181	15.1661	26.2554	17.061	26.9627	21.047	4.22142	2.49362	13.4152	1.22782	1.31605	1.55	15.91	11.982
Taitong 2	23.3719	39.8081	11.2048	20.4936	12.1671	19.3146	13.8087	4.25449	4.58372	12.6307	1.25608	1.63264	1.51	14.902	12.118
Xuan Lian 6	23.8476	48.3568	11.3571	23.6682	12.4905	24.6886	17.4467	4.36165	4.02112	12.1646	1.05106	1.52586	1.41	15.2	11.916
Shili He 1	31.4859	52.2253	16.8632	27.1192	14.6226	25.1061	14.8744	5.10319	5.34479	14.5994	0.929053	1.29547	1.382	15.284	11.29
Xiangbai Lian 1	42.5094	47.5636	22.5755	25.5405	19.9339	22.0231	12.0166	5.60046	5.46288	16.1865	0.753807	1.12453	1.4	15.59	11.5089
Taikong 3	34.474	40.0052	18.2184	21.0917	16.2557	18.9135	11.0421	4.73021	7.34753	13.2707	1.11634	1.30571	1.538	14.684	12.34
Taikong 4	34.4967	36.6657	18.216	19.574	16.2807	17.0917	11.3682	3.76089	8.51996	16.5936	0.692806	1.35734	1.46	15.812	11.948
Taikong 6	25.9091	43.1155	14.0765	22.9706	11.8325	20.1449	12.1912	6.18471	6.32834	13.1109	1.26848	1.29152	1.332	14.362	11.21
Taikong 20	26.9566	47.0376	13.0757	23.4298	13.8809	23.6078	11.325	7.92455	4.82553	15.1863	1.87471	1.42026	1.398	14.962	11.766
Taikong 36	35.2587	52.4983	18.8949	26.2013	16.3638	26.297	11.2401	5.86051	2.43423	11.0761	0.956148	1.55036	1.514	16.132	12.318
Xingkong Mudan	24.7756	53.1656	12.0336	26.6128	12.742	26.5528	11.8213	5.64652	7.68482	11.4783	1.54991	1.38087	1.6064	17.014	12.27
Baihua Jian Lian	21.7975	49.1006	7.13722	31.9768	14.6603	17.1237	17.1876	13.1577	6.13805	11.3675	0.801708	0.978751	1.654	16.136	12.366
Honghua Jian Lian	15.7281	46.9661	5.6655	32.4435	10.0626	14.5227	15.5957	13.4701	7.25818	9.86	1.49275	0.878691	1.544	16.39	11.652
Jianxuan	18.2699	47.0121	10.2293	31.326	8.04062	15.6862	17.7173	14.8378	4.69542	11.1824	1.34338	1.00341	1.594	16.74	12.158
Jianxuan 31	20.9871	44.2214	7.38784	29.757	13.5993	14.4644	12.4671	15.8375	6.54961	11.6861	0.96554	0.799	1.99	17.152	13.28
Man Tianxing	13.9533	48.6684	8.27098	31.6175	5.68227	17.0509	10.6938	12.507	6.19833	9.69791	1.2402	1.01223	1.598	16.764	11.724
Summary statistics for nutritional components of lotus seed.
Trait	Starch（%）		Amylose（%）		Amylopectin (%)		Soluble sugar (%)		Protein (%)		Polyphenol (%)
	15 DAP	30 DAP	15 DAP	30 DAP	15 DAP	30 DAP	15 DAP	30 DAP	15 DAP	30 DAP	15 DAP	30 DAP
Min	12.7866	36.6657	5.6655	19.574	5.68227	12.9624	8.65813	3.38577	2.43423	9.69791	0.540337	0.769337
Max	43.5991	55.2825	22.5755	35.8043	21.3345	26.9627	23.4303	16.113	8.51996	17.528	2.31159	2.01314
Mean	28.2048	47.123	14.4054	26.5836	13.7995	20.5393	14.3856	7.6496	5.54963	13.3188	1.14626	1.31882
SD	8.20857	5.51247	4.80971	4.14358	3.8384	4.37456	4.03758	4.01235	1.60406	2.06583	0.38663	0.322516
CV%	29.1034	11.698	33.3884	15.587	27.8155	21.2984	28.0669	52.4517	28.904	15.5106	33.7297	24.4549
Min: Minimum value; Max: Maximum value; SD: Standard Deviation; CV:Coefficient of Variance.
