# Supplementary material for: Comprehensive analysis of AGPase genes uncovers their potential roles in starch biosynthesis in lotus seed
Source: BMC Plant Biol. 2020 Oct 6;20:457. doi: 10.1186/s12870-020-02666-z (PMC7541243; doi:10.1186/s12870-020-02666-z)
Supplement: Supplementary file 2 — Additional file 2: Table S2. The expression of 2895 common DEGs during lotus seed development. [file 12870_2020_2666_MOESM2_ESM.xlsx]

## Sheet: Sheet1
GeneID	CA-9DAP	CA-12DAP	CA-15DAP	JX-9DAP	JX-12DAP	JX-15DAP
NNU_00010	3.41185	1.69284	1.2142	3.36983	1.0481	0.449113
NNU_00011	1.83252	1.28234	0.526893	0.792677	0.475667	0.349354
NNU_00034	0.0620707	0.221889	0.757534	0.125872	0.339635	0.925027
NNU_00042	1.29195	1.86409	0.554545	1.97931	0.448091	0.100746
NNU_00050	3.13226	1.83536	1.04158	2.12896	0.254413	0.0983039
NNU_00056	3.49614	3.50442	6.5624	2.75276	5.41054	18.7842
NNU_00068	0.488509	1.50669	0.910265	0.933823	0.328116	0.0617304
NNU_00074	2.96508	6.57249	10.7593	3.48934	4.40916	0.578184
NNU_00103	5.61581	6.48041	13.8271	9.09247	16.1727	29.3294
NNU_00107	26.0619	17.0326	9.88856	11.9663	6.86372	2.33014
NNU_00118	22.5316	9.67761	6.94209	9.4379	2.16209	0.894623
NNU_00130	16.6781	9.99495	3.2109	6.70486	0.443885	0.0192441
NNU_00140	16.7186	13.4354	3.96676	5.79579	0.51388	0.198264
NNU_00150	18.6549	15.9842	8.67571	15.5173	8.48037	6.41246
NNU_00151	0.770636	0.626279	0.193002	0.506369	0.0733123	0.00687535
NNU_00169	15.6314	10.6396	3.66749	3.82187	0.379069	0.241758
NNU_00189	1.87284	1.36863	0.77879	0.723858	0.492267	0.189809
NNU_00190	43.7276	67.9971	88.3398	54.3586	125.496	142.32
NNU_00200	4.30599	1.31254	0.965621	1.48228	0.240579	0.357828
NNU_00224	68.4587	50.8524	14.2856	56.4681	31.0475	6.41071
NNU_00229	200.897	126.84	77.126	102.02	32.6018	21.6799
NNU_00236	5.55326	2.95082	1.47345	3.9362	0.86683	0.371704
NNU_00239	121.076	89.4772	45.054	114.359	87.6585	47.1052
NNU_00253	6.8553	3.60158	2.29628	2.25062	1.03124	0.407401
NNU_00292	11.7156	7.19304	2.27732	3.10311	0.282352	0
NNU_00321	5.26694	7.53107	3.61387	5.06162	2.84974	0.973338
NNU_00352	308.419	127.058	49.3176	290.724	239.784	75.2518
NNU_00376	3.70132	1.33215	0.636231	5.30223	2.96707	0.74402
NNU_00393	1.78122	6.48841	22.4839	4.73595	16.6254	20.1259
NNU_00399	0.112358	0.923946	1.37631	0.456799	2.76954	6.60889
NNU_00415	3.0543	3.00652	1.31853	11.9865	1.65356	0.20336
NNU_00418	16.8191	14.312	7.58311	18.9467	9.60895	6.31199
NNU_00439	1.40878	2.26467	4.20553	2.46815	7.31052	3.70337
NNU_00441	28.3652	20.9534	7.02812	11.3136	1.16837	0.146168
NNU_00446	101.926	151.06	325.71	133.312	412.373	1435.2
NNU_00456	14.2594	8.81929	4.12046	5.96844	3.49924	0.780397
NNU_00461	4.13347	3.1022	0.569347	3.22939	0.443469	0.170708
NNU_00486	17.8131	6.80217	1.79076	1.11262	0.238433	0.0699925
NNU_00491	150.817	115.948	67.2106	106.519	144.675	34.3045
NNU_00499	0.196752	0.886123	0.43793	0.926983	0.103635	0.0460091
NNU_00505	5.11928	17.3454	57.942	79.7855	143.747	32.4469
NNU_00506	0.513262	1.1813	2.44002	0.927433	2.11952	4.35142
NNU_00511	8.97869	5.50437	2.75261	5.58516	1.7107	0.647936
NNU_00512	1.7468	2.63758	5.25253	2.46875	23.2906	157.087
NNU_00515	8.5854	6.32266	4.20945	8.18547	11.7953	30.6381
NNU_00517	3.60205	3.457	1.44443	8.85832	3.77013	1.5545
NNU_00518	4.4829	3.66725	1.64994	1.80138	0.477401	0.182732
NNU_00526	12.4479	4.5233	5.44902	20.5683	23.5597	7.51305
NNU_00544	3.23237	2.05771	1.21835	1.75843	1.08505	0.126887
NNU_00558	2.27557	4.15987	6.87392	2.27794	2.05588	0.752658
NNU_00559	3.99588	2.28576	1.19292	1.67676	0.117668	0.0446738
NNU_00561	14.1161	9.65189	5.55479	11.875	13.4211	3.5956
NNU_00580	7.03189	4.60343	1.18567	17.703	0.739051	0.744761
NNU_00581	0.938941	0.418628	0.390655	1.07636	0.289484	0.0622573
NNU_00596	15.3541	7.40499	2.04316	4.74043	2.03822	0.872811
NNU_00602	0.946949	2.18075	0.910591	1.86817	0.814074	0.855581
NNU_00605	0.75347	0.662586	0.291677	0.839467	0.116382	0.028036
NNU_00608	3.74275	5.69164	1.81895	6.88454	6.08395	3.42778
NNU_00614	18.9853	10.4339	3.72059	4.35781	0.464984	0.00876656
NNU_00615	15.126	5.11843	2.33136	5.05183	1.06273	0.193586
NNU_00616	11.0527	6.6391	2.46691	6.46278	3.23754	0.623875
NNU_00620	0.736698	1.28043	2.17503	0.625041	0.48235	0.132964
NNU_00623	15.4473	7.36155	5.84485	6.4298	1.3789	0.570653
NNU_00625	0.504928	3.0373	6.78117	5.57611	3.75444	0.101023
NNU_00649	5.21526	3.10944	1.81133	7.55777	4.23429	28.9663
NNU_00702	16.4772	5.92563	2.81498	4.49688	0.925488	0.112089
NNU_00735	3.89953	1.26127	0.636683	1.10879	0.691605	0.349932
NNU_00737	13.9876	9.47123	3.57215	7.91098	1.67055	1.14958
NNU_00756	29.9609	23.8608	5.32192	10.4285	0.867231	0.175325
NNU_00759	34.2381	49.0659	116.464	41.0182	127.8	1563.42
NNU_00784	0.0337648	0.381976	1.04185	0.259112	1.4164	1.53577
NNU_00787	43.5364	37.5112	12.4448	32.9767	11.992	6.15832
NNU_00789	8.04652	6.85167	2.37711	4.55727	2.52782	1.35729
NNU_00812	9.16146	4.24314	0.0537659	7.57843	3.88721	0.0210608
NNU_00823	62.2439	46.3689	24.5327	20.9937	10.5666	9.71428
NNU_00824	21.2569	12.1163	8.01232	6.91851	0.552769	0.2288
NNU_00836	0.276036	0.439356	0.842889	0.369735	0.713199	2.66211
NNU_00838	32.4594	20.8415	6.66135	15.8303	0.79198	0.0142199
NNU_00849	16.5987	9.49077	1.19934	16.1944	40.1734	13.7915
NNU_00872	9.31081	2.48628	1.7252	4.73987	3.35357	0.469314
NNU_00901	1.58296	3.38054	6.04259	1.7538	4.49542	4.33019
NNU_00910	6.34624	2.59478	2.61758	3.44648	0.820245	0.667054
NNU_00931	9.64574	5.54818	1.79001	14.2412	4.9478	0.499571
NNU_00939	0.885886	2.9287	13.6562	2.16103	22.9064	86.8741
NNU_00943	11.8874	5.49483	5.12544	9.77348	3.25942	4.53553
NNU_00947	0.893982	1.13889	2.86896	2.12783	4.95691	12.8315
NNU_00988	1.39993	1.07927	0.710219	1.04131	0.457054	0.15564
NNU_00995	1.66802	2.31273	4.19569	4.23449	4.90921	13.5847
NNU_01019	51.7564	64.7077	24.7707	105.672	60.6971	19.5143
NNU_01021	23.6453	16.948	5.41779	14.4541	0.656285	0.0793431
NNU_01032	2.67152	1.88649	0.72376	0.845927	0.200534	0.0829532
NNU_01040	670.621	1029.24	1547.73	1718.17	2774.43	1073.33
NNU_01046	10.6139	6.30672	3.84677	17.457	7.2541	5.69887
NNU_01056	0.544047	1.63187	3.06846	1.44088	1.49492	0.375062
NNU_01065	23.5468	22.0121	10.6812	12.8588	10.8725	4.91867
NNU_01074	22.0128	34.5746	42.1619	47.3249	53.4751	3.93805
NNU_01095	2.94567	1.20442	0.817142	1.21237	0.607756	0.202648
NNU_01103	2.33582	1.96695	0.560432	2.92917	0.107473	0.0282947
NNU_01104	1.0352	1.68085	3.84633	0.233426	2.3967	34.6952
NNU_01113	1.48747	2.96533	2.85209	1.72637	1.16793	0.109488
NNU_01140	5.78749	3.27199	1.44297	1.61888	2.99574	8.14356
NNU_01161	5.05914	8.57226	10.4951	0.684079	2.32025	11.3534
NNU_01167	7.3003	5.2277	1.24344	2.60237	0.279187	0.0634022
NNU_01168	14.1407	26.1757	28.1371	30.5123	49.0495	85.6556
NNU_01172	430.449	302.86	25.6081	848.564	480.149	236.104
NNU_01212	0.825578	4.20711	10.3168	1.52189	12.7207	57.2174
NNU_01235	85.7115	45.4498	19.6109	45.004	9.02854	7.51647
NNU_01274	0.743607	1.70295	3.39749	1.84557	3.4982	4.95558
NNU_01277	0.0387436	0.247846	25.2724	1.82148	210.21	6890.77
NNU_01282	13.2862	8.20029	3.76238	7.10199	1.36858	1.33243
NNU_01283	20.1797	18.6294	4.10652	5.71376	0.652852	0.209092
NNU_01284	17.3973	42.2034	41.1416	27.8963	43.6183	21.7643
NNU_01288	12.1699	8.24247	3.70659	4.16915	2.26393	2.69855
NNU_01290	105.66	39.1635	14.3735	19.7835	23.9658	10.9842
NNU_01294	25.113	23.601	9.11576	12.6282	4.40833	1.76083
NNU_01307	11.1585	16.9247	25.4327	25.586	74.2625	69.2818
NNU_01324	1.69323	3.47056	4.91351	7.13683	13.0199	50.5172
NNU_01326	6.91185	4.73629	1.85669	4.29489	1.42127	0.742392
NNU_01329	3.48353	1.92385	0.745786	0.512793	0.0500951	0.0163937
NNU_01334	217.521	117.311	33.0856	105.747	194.681	24.0704
NNU_01351	3.85087	1.29356	1.12089	4.59812	7.53966	1.6807
NNU_01361	3.54899	1.8405	1.13755	1.59611	0.235258	0.0959325
NNU_01416	2.62684	4.581	5.63473	0.6949	1.23131	1.98973
NNU_01418	12.3463	8.18671	0.325335	8.45833	14.113	0.43998
NNU_01428	0.04818	0.543296	1.07691	1.11127	1.13391	0.5528
NNU_01460	4.57821	1.77631	2.42448	3.68258	1.21626	0.707531
NNU_01465	0.884266	2.03377	1.10464	3.23283	1.3018	0.734752
NNU_01467	4.30687	9.36824	19.7624	11.9103	21.7553	49.9786
NNU_01468	1.95164	1.26312	0.310687	0.778545	0.0698487	0
NNU_01470	9.61031	22.8342	28.9859	11.3344	26.4246	48.6539
NNU_01473	0.187853	0.257223	0.369962	0.485124	0.216148	0.166775
NNU_01487	9.61839	3.18804	0.351054	1.39701	0.122434	0.286485
NNU_01507	23.118	57.1994	61.7052	40.5418	112.293	135.08
NNU_01521	0.792621	1.0076	3.17019	1.06454	3.40151	1.664
NNU_01538	2.99623	2.27621	0.820023	28.0407	85.0018	22.387
NNU_01541	4.02901	4.40264	1.69543	0.682273	0.304652	0.263827
NNU_01561	0.807852	0.508656	0.348131	1.3587	0.296941	0
NNU_01571	23.5777	29.0779	66.3428	38.7194	72.9367	84.3442
NNU_01572	12.1177	30.4116	83.4054	52.3168	167.172	921.058
NNU_01574	48.1284	8.43945	5.04445	12.5564	3.96188	2.97457
NNU_01580	0.243866	1.89057	3.28624	1.25787	1.86911	2.68792
NNU_01582	10.901	15.8931	14.3943	19.4153	25.2057	33.5551
NNU_01606	0.487879	1.27899	2.18233	2.29617	7.22397	32.5382
NNU_01611	14.6495	8.27168	4.07488	7.61848	1.49939	0.498073
NNU_01623	7.2027	4.54809	2.62402	2.75566	1.90732	0.381963
NNU_01628	2.96942	9.51778	90.962	1.45482	9.96652	3.8847
NNU_01634	2.0953	2.30068	6.58128	5.96649	6.98618	21.7453
NNU_01647	0.357505	1.28234	0.534716	0.919762	2.87094	1.33801
NNU_01650	19.7438	8.3809	2.32525	6.91389	0.249429	0
NNU_01653	0.49826	0.444948	0.394488	0.132027	0.827596	1.48618
NNU_01656	6.14186	3.65347	1.45698	3.73436	1.99243	1.09133
NNU_01664	0.586925	0.120707	0.0252176	0.650448	0.0120173	0
NNU_01672	17.7044	9.01822	5.00676	8.21706	1.61053	0.673217
NNU_01684	0.683882	1.68164	2.69471	0.864536	3.89142	13.4686
NNU_01687	6.19306	1.64255	0.795124	2.28179	0.976205	0.652621
NNU_01727	108.787	65.0231	41.1324	59.0077	24.4467	14.3316
NNU_01732	8.16928	14.913	45.9796	11.4076	24.3795	45.9405
NNU_01736	23.0841	4.92059	7.73422	8.86214	8.19311	62.3572
NNU_01748	15.08	7.68762	2.78122	4.20685	0.384386	0.0169707
NNU_01769	5.70414	11.3371	13.5007	4.05928	5.97724	8.75314
NNU_01772	1.15773	0.989631	2.33686	0.857152	13.4504	215.066
NNU_01774	29.2059	18.9509	7.21496	28.2002	2.52236	0.989471
NNU_01775	0.484519	0.920167	2.144	1.96881	5.21298	14.1601
NNU_01779	4.73159	3.27041	1.08424	2.15785	0.365047	0.216404
NNU_01790	2.12132	3.42124	6.00786	4.76886	5.32843	0.796505
NNU_01803	11.645	3.48536	1.75145	2.54396	1.03083	0.213685
NNU_01808	17.8261	41.8119	58.3199	39.4328	93.713	147.61
NNU_01844	12.8361	27.4722	50.1616	16.4252	52.3806	121.391
NNU_01858	2.10592	2.78146	6.53162	6.78737	13.3206	20.603
NNU_01865	7.66848	25.4094	14.9172	13.015	4.73029	0.339847
NNU_01876	11.0249	6.85953	0.910179	3.79632	0.50751	0
NNU_01922	14.2329	7.33142	4.30342	4.78467	0.798077	0.279321
NNU_01924	0.778711	6.90273	5.79731	1.92069	7.99143	37.3165
NNU_01925	7.3664	11.2219	14.4435	4.55279	8.32788	16.1209
NNU_01933	4.56548	5.34613	0.740732	46.2606	74.0522	100.063
NNU_01949	1.71748	2.19982	4.0383	2.09012	2.35428	5.80748
NNU_01958	14.2099	8.78077	6.22006	18.9852	2.43317	0.141807
NNU_01966	35.8379	44.7626	19.5295	40.7802	28.8174	4.98929
NNU_01975	3.94584	6.43364	8.07781	7.6152	6.24719	17.1563
NNU_01985	17.8895	7.0596	4.94251	6.47494	2.60739	1.02634
NNU_02003	3.08424	11.789	15.1212	9.18641	20.2043	0.150705
NNU_02011	72.0842	43.3599	22.5422	34.2197	8.12925	6.25525
NNU_02019	0.107436	3.80416	4.18171	0.457231	30.3444	228.117
NNU_02023	61.0194	111.615	224.443	46.6397	221.379	657.013
NNU_02030	16.0382	11.5021	5.18379	6.99713	1.01786	0.612461
NNU_02046	22.8714	41.106	52.0567	30.1771	59.3044	112.602
NNU_02064	3.95902	12.9716	38.3976	1.80404	10.0154	5.80423
NNU_02072	18.1087	47.7525	26.7395	85.2029	15.7547	1.67313
NNU_02076	12.6337	9.4122	4.79661	8.21876	7.28332	1.07935
NNU_02115	2.12126	1.37495	0.971142	3.84943	1.50459	1.98746
NNU_02124	0.729567	0.434532	0.132731	0.303359	0.0817107	0.0738627
NNU_02143	14.5887	20.7238	43.983	24.3434	54.4993	173.777
NNU_02151	19.5624	13.2613	4.2935	8.28527	0.812115	0.196943
NNU_02159	35.0347	25.2832	14.5894	21.8465	6.44339	2.43838
NNU_02165	8.23681	8.31919	2.63455	2.48895	0.482535	0
NNU_02169	11.5223	9.00273	2.31067	4.98915	7.04638	2.87559
NNU_02177	1.84778	2.19848	3.6433	1.10876	2.2113	2.17229
NNU_02180	5.04723	1.90184	3.03555	2.82701	1.65797	4.32588
NNU_02193	4.19749	2.98352	1.17812	3.42361	2.09248	0.74825
NNU_02197	0.768237	5.0092	6.46957	1.6317	6.60592	3.78065
NNU_02217	0.675985	0.619275	0.140548	0.398141	0.482241	0.11055
NNU_02221	36.0658	23.361	11.8229	13.7894	1.4974	1.13103
NNU_02235	0.55681	1.54993	1.29162	0.958064	1.34517	0.422234
NNU_02240	1.55574	2.14101	4.72432	1.50303	2.55108	7.91691
NNU_02241	9.67069	7.46309	3.87728	5.26295	1.34712	0.348951
NNU_02252	4.93393	2.61814	2.30471	4.23756	4.46647	1.74773
NNU_02255	69.4484	154.58	124.184	140.95	64.3468	66.2913
NNU_02257	1.11285	2.61727	2.71781	3.24882	5.39203	10.2921
NNU_02263	1.14656	2.83213	5.27629	1.53714	6.95469	40.4367
NNU_02266	0.10644	0.226969	0.562172	0.610943	0.344968	1.45179
NNU_02267	5.04312	6.10732	8.63401	6.62084	7.16203	18.3724
NNU_02289	143.618	278.265	582.907	414.273	1714.42	5014.28
NNU_02298	202.984	27.7088	1.81616	16.4055	3.09079	0.917902
NNU_02310	1.02688	1.29738	2.5617	4.70355	4.03966	2.51133
NNU_02311	0.283799	1.33839	2.84215	0.31146	2.15177	8.61561
NNU_02317	8.71882	6.89232	3.55071	2.46261	1.7276	0.790721
NNU_02350	19.5404	13.5476	8.33231	12.0468	4.23962	1.65552
NNU_02360	0.777465	1.36257	2.29461	1.01311	4.29085	10.9008
NNU_02363	0.36118	0.363567	1.14501	0.205801	0.915836	1.813
NNU_02366	16.2519	9.08595	1.86709	1.34527	0.0634895	0.0155342
NNU_02368	20.3253	19.1201	9.30388	15.1327	11.4107	7.84265
NNU_02369	47.8054	14.8635	1.61901	93.6802	145.944	18.5034
NNU_02371	31.0001	5.73426	1.90012	28.9358	6.07816	6.07849
NNU_02377	2.97546	5.39332	4.98883	4.17522	8.18089	2.67164
NNU_02406	0.202078	0.33343	0.799684	0.666468	0.904711	2.24809
NNU_02407	15.8762	8.63624	5.99169	15.232	18.2602	8.2022
NNU_02408	13.1931	9.06625	5.80594	6.54392	1.99548	0.502936
NNU_02444	4.34052	6.40351	13.4726	6.16397	9.99001	24.6329
NNU_02462	0.540084	0.851543	1.71949	0.829544	3.443	9.9586
NNU_02481	130.948	81.339	23.621	37.4168	2.8651	0.12998
NNU_02494	30.2079	22.1795	4.87183	13.4676	2.69599	0.550073
NNU_02498	3.45179	2.44669	0.901551	0.747858	6.51057	2.74923
NNU_02501	0.213323	0.801608	1.21613	0.610714	0.230714	0.560603
NNU_02533	6.13046	14.9471	16.6292	8.80569	17.8077	46.1067
NNU_02538	21.7103	9.83698	3.81933	47.5729	18.4687	2.76509
NNU_02550	1.86428	2.81657	2.47881	0.896005	1.75782	5.90055
NNU_02582	9.88276	17.578	28.2745	3.28115	7.16357	7.11327
NNU_02583	1.00536	0.22527	0.0790172	0.812273	0.136708	0.131477
NNU_02587	5.15093	7.71238	1.57189	2.85052	1.48846	6.68795
NNU_02600	1.97626	0.474704	0.319958	0.83963	0.529656	0.188918
NNU_02619	55.7617	28.3323	10.3274	80.9648	189.729	42.7415
NNU_02656	0.545617	0.755393	1.7084	1.57878	1.17942	3.02164
NNU_02677	1.12584	2.82848	5.81554	2.42754	11.2807	21.2204
NNU_02696	188.68	168.716	30.348	65.1831	3.43277	0.0124504
NNU_02722	1.08922	0.85345	1.80324	1.31179	0.661994	1.41003
NNU_02749	1.76231	0.844561	0.549522	1.0179	0.0549655	0.0514261
NNU_02750	4.21357	4.34641	1.30225	1.779	0.320262	0.11994
NNU_02751	4.89923	4.00623	1.09588	2.79005	0.264961	0.0654006
NNU_02759	18.6866	31.2423	5.55491	92.41	12.6509	0.501554
NNU_02768	0.877431	1.97749	2.95669	1.637	6.73834	2.75209
NNU_02771	16.1274	71.8846	190.901	13.3357	221.435	436.425
NNU_02773	10.3749	12.6727	20.8681	9.54066	25.6158	20.68
NNU_02774	0.880289	1.1334	1.75703	1.12594	1.66135	3.49008
NNU_02781	1.44882	4.10025	3.20967	3.46882	10.2899	26.9639
NNU_02795	3.99492	7.81123	8.98418	6.19402	8.45311	47.0863
NNU_02796	4.72449	2.56029	0.738982	0.968383	0.353061	0.12488
NNU_02807	7.91222	5.68767	1.19068	6.4728	0.399002	0.305072
NNU_02808	7.40496	4.34227	1.75108	1.95056	0.136993	0.0727811
NNU_02812	21.3134	17.6488	10.7299	16.8867	20.8453	8.81752
NNU_02843	0.91215	1.30843	2.16493	1.15477	2.10837	2.529
NNU_02846	15.0207	10.3016	4.94836	8.9568	2.51265	2.13159
NNU_02848	8.75091	1.95296	0.631216	2.24493	0.61944	0.605722
NNU_02851	0.92657	1.17341	2.01233	2.03721	5.09137	3.06568
NNU_02857	293.638	130.315	41.3103	167.885	11.5526	0.632157
NNU_02869	177.882	83.3455	30.0788	83.9694	4.91194	0.320642
NNU_02871	0.0340863	0.270259	1.1226	0.0612287	0.275357	0.977919
NNU_02876	7.92046	14.782	1.94127	61.377	9.3455	2.85799
NNU_02881	0.693751	0.227636	0.0415701	0.137389	0.0526535	1.86396
NNU_02914	0.69384	1.18599	3.10691	0.830954	2.14974	7.20303
NNU_02924	0.16679	2.34885	2.13297	0.244189	13.5746	152.163
NNU_02946	0.722213	1.71662	3.13154	3.14225	6.95509	8.66378
NNU_02951	1.3852	1.61961	7.06695	0.944031	5.47612	12.0972
NNU_02956	1.20777	0.518976	0.152866	1.41381	0.112738	0
NNU_02964	11.5532	3.50687	0.929151	1.30854	0.508764	0.753762
NNU_02982	2.76431	4.25745	6.20802	4.30484	3.01254	0.278636
NNU_02993	8.4273	6.88109	3.59927	4.83879	3.6562	2.68726
NNU_03001	0.288614	8.52941	21.899	4.4005	70.5618	41.6637
NNU_03014	5.23527	6.51032	2.78518	5.09007	2.05217	0.625231
NNU_03052	3.481	1.79064	0.811736	1.59215	0.137387	0.0371602
NNU_03063	31.6733	11.4597	7.67662	9.19152	1.26655	0.0556665
NNU_03102	5.90099	2.53997	0.616845	1.47446	0.0936144	0
NNU_03133	25.8029	14.6843	6.17628	11.665	0.861921	0.0272912
NNU_03150	21.3508	59.6288	16.5082	98.2962	12.8935	1.86514
NNU_03156	171.162	154.628	76.3441	5.16906	1.77168	0.0706307
NNU_03165	71.4594	31.0253	6.80598	9.11459	1.48011	26.9212
NNU_03166	17.8733	2.04781	0.162252	1.26814	0.0781518	0.12037
NNU_03237	4.41062	8.14189	21.078	34.3424	24.9479	71.6827
NNU_03246	0.265802	0.781478	4.53689	0.164392	0.241505	0.0676276
NNU_03249	3.7297	1.43868	0.734107	1.36091	0.342835	0.178029
NNU_03267	9.84874	6.21013	2.25283	2.74552	0.318593	0.0684394
NNU_03286	160.568	141.421	66.4433	71.2484	75.887	38.9359
NNU_03313	1061.98	786.903	256.441	350.304	70.4778	71.1825
NNU_03349	4.33073	2.66955	1.70381	3.83595	3.04632	1.73986
NNU_03352	0.202386	0.915361	1.00748	1.86963	3.80743	10.474
NNU_03360	1.33334	1.62268	2.987	2.51751	4.78471	23.9507
NNU_03361	63.6894	57.492	28.3316	44.0352	20.2563	6.04983
NNU_03362	15.6531	14.1841	5.47706	11.3778	5.94985	2.24484
NNU_03384	0.641367	2.07671	6.07985	5.03455	11.2839	6.02975
NNU_03385	151.231	284.536	361.573	51.1111	128.092	463.521
NNU_03410	28.3132	30.0586	7.75961	10.2967	3.58106	1.08752
NNU_03422	8.88136	6.18784	2.54033	2.38621	0.162762	0.050338
NNU_03456	2.96734	12.3813	136.198	14.6243	1716.77	20805.2
NNU_03467	8.57135	16.7531	35.1936	25.4343	60.7597	201.966
NNU_03470	2.91335	1.49112	0.799646	2.31606	0.14767	0.15868
NNU_03491	22.7866	14.023	8.55833	20.5627	16.9523	7.44241
NNU_03503	1.98426	4.56206	4.90695	4.59329	3.92035	1.95884
NNU_03510	1.53378	0.865593	0.262579	1.18263	0.273691	0.258907
NNU_03513	1.68433	1.28047	0.599844	3.46747	1.00006	0.417993
NNU_03526	0.280177	0.304672	0.558293	0.393811	0.480346	1.02576
NNU_03529	21.9765	9.94642	7.41748	7.64188	7.24124	2.2145
NNU_03533	10.8211	7.06833	4.17181	2.74793	2.04712	0.300603
NNU_03535	16.0791	13.3839	3.32468	4.91597	0.468887	0.0867914
NNU_03549	1.34975	1.35564	2.31812	0.361039	0.5145	1.73832
NNU_03550	6.19626	11.6253	20.0004	15.6101	28.5621	53.1553
NNU_03563	1.05357	2.62479	6.08991	2.57513	4.11168	8.03982
NNU_03574	44.4948	55.9408	11.5715	26.1828	1.90386	1.37e-49
NNU_03595	10.0271	5.76278	2.44696	5.2263	3.37665	1.31271
NNU_03596	37.6462	29.5998	7.77256	15.9951	1.77687	0.252715
NNU_03603	3.82073	8.23873	13.8924	10.9547	21.4355	62.9727
NNU_03613	2.6062	2.00538	1.05652	3.28493	1.03674	0.914225
NNU_03617	0.144751	0.825008	2.66974	0.82542	1.85096	3.5462
NNU_03624	0.19563	2.51308	1.52727	1.54329	0.729301	0.181667
NNU_03627	10.7666	5.13368	2.25466	5.091	1.09225	0.29349
NNU_03628	0.00301144	0.704758	0.121064	0.947118	0.110399	0.072357
NNU_03635	5.60433	2.52438	1.12878	5.42211	0.575552	0.346327
NNU_03651	1.84346	4.67946	3.45171	1.96809	4.98606	9.15079
NNU_03686	2.48054	4.7061	6.59121	2.33388	4.96541	3.98795
NNU_03692	2.12854	3.91683	7.43785	14.682	12.7653	34.2852
NNU_03697	85.4948	66.7808	42.6413	52.461	43.6868	23.8095
NNU_03699	27.2831	23.6744	12.7112	19.8497	15.6728	6.91793
NNU_03702	8.84519	5.86954	2.71356	4.11815	0.506518	0.0407163
NNU_03718	408.337	303.273	167.099	289.149	314.923	113.868
NNU_03727	1.05065	6.09991	4.51117	2.84804	7.1407	10.8646
NNU_03728	3.69431	1.40681	0.683312	1.39713	0.0784466	0
NNU_03743	7.72933	3.30871	0.581412	2.45826	0.0624406	0
NNU_03759	0.375038	1.27734	0.554102	1.18033	0.169049	0.0176742
NNU_03769	2.2661	0.980251	0.540581	1.4283	0.482953	0.391705
NNU_03771	14.5221	7.74283	4.91628	13.1455	7.55798	4.97127
NNU_03772	4.09516	2.49503	1.01777	2.02076	0.441645	0.539027
NNU_03779	2.90497	6.20666	12.0669	4.8033	1.94716	6.47647
NNU_03781	4.12632	36.4651	53.7578	10.2655	39.2153	128.097
NNU_03785	5.88633	11.2969	13.2975	7.03872	13.9646	112.161
NNU_03788	6.89758	5.20774	2.87273	1.13093	0.194646	0.0859443
NNU_03795	14.0777	21.2184	26.6816	21.8373	31.3325	55.5906
NNU_03804	0.577363	0.638459	1.84963	0.574463	0.819356	0.0838064
NNU_03808	3.56825	2.89596	1.38824	9.98597	0.846469	0.288416
NNU_03818	0.191844	0.484251	0.565391	0.379908	0.935133	2.27078
NNU_03827	11.4783	3.82098	1.52884	13.6621	4.83424	0.467617
NNU_03828	14.9058	33.9014	130.716	19.8526	79.9534	107.73
NNU_03831	4.94621	7.96258	15.0477	8.92053	29.5836	68.4318
NNU_03838	0.797982	1.32718	2.92148	0.989499	4.17532	9.29803
NNU_03845	3.54101	1.89946	0	3.77381	2.70099	0
NNU_03846	2.59528	2.64185	0	2.72487	2.03053	0
NNU_03847	7.47977	7.11077	0.375443	2.28809	3.59748	0.372607
NNU_03854	5.54026	4.63458	2.24754	7.33106	8.2797	4.08689
NNU_03855	83.653	16.8412	12.65	19.2867	9.4628	3.53273
NNU_03860	2.31995	1.16921	0.36873	2.07962	0.795515	0.155868
NNU_03864	18.055	13.1873	4.93678	12.1658	2.20997	0.828749
NNU_03866	0.0170915	0.383939	1.41416	0.0850613	0.434561	6.13313
NNU_03870	0.686874	0.749926	0.227034	0.669862	0.123829	0.0177302
NNU_03890	81.2155	191.539	199.708	385.954	257.68	92.6275
NNU_03908	8.06037	14.5185	23.8477	18.0228	25.0489	48.1951
NNU_03912	20.7196	31.4134	7.85363	25.1774	83.8913	88.9464
NNU_03915	0.626134	1.32375	3.42953	0.672217	1.60204	1.03432
NNU_03917	4.27816	4.18778	1.66549	2.73683	1.99052	1.4582
NNU_03941	2.50934	3.09423	4.5258	3.79515	6.03079	8.63809
NNU_03942	106.262	79.1347	40.3593	64.1418	23.1452	21.8581
NNU_03947	1.88407	2.07839	0.903288	1.6687	0.959833	0.512779
NNU_03948	4.21129	9.48306	7.49268	12.3329	5.30393	2.16216
NNU_03956	17.1352	10.1278	6.67111	4.28858	2.536	1.02028
NNU_03958	3.19166	2.04974	1.22026	1.05524	0.373927	0.313344
NNU_03959	184.326	358.187	389.275	296.723	537.743	238.973
NNU_03960	0.0121645	0.0782917	0.674682	0.266517	1.36544	0.94886
NNU_03963	93.9457	170.381	219.133	166.177	293.908	121.142
NNU_03967	1.11086	2.16287	0.954188	1.94625	1.20127	0.286142
NNU_03979	3.11811	0.508829	0.486114	0.732765	0.429003	0.217586
NNU_04002	41.603	19.9002	6.39481	16.0495	2.82547	1.78753
NNU_04018	14.7203	10.189	5.40185	11.3839	3.16151	1.84462
NNU_04030	2.20174	3.28601	1.22621	3.9363	4.83982	0.433516
NNU_04032	16.9282	13.6979	7.00786	20.5979	7.17106	1.81117
NNU_04033	4.97358	4.28431	1.81505	4.30402	2.02604	1.14685
NNU_04036	11.3697	11.4763	4.55707	11.1807	3.93984	0.279425
NNU_04060	45.8132	27.5951	7.64486	15.5971	2.34961	6.90803
NNU_04062	1.41225	3.75383	1.39449	7.64563	3.45402	1.65384
NNU_04085	0.907041	1.22029	10.8392	2.72187	1.50027	0.425095
NNU_04086	1.2411	2.19757	2.73323	2.10231	0.842417	0.616555
NNU_04090	67.2077	33.2291	19.3373	27.832	155.576	346.899
NNU_04093	1.42378	1.11007	0.355916	0.781174	0.165038	0.0766543
NNU_04096	16.0492	22.704	54.1984	35.9564	42.0498	168.728
NNU_04126	46.8738	22.496	20.3206	36.7347	15.0513	12.6313
NNU_04131	2.16208	4.25665	5.5197	4.75751	5.71931	9.56669
NNU_04135	2.30555	2.45482	5.37723	3.3889	7.61037	16.3911
NNU_04164	26.3898	19.083	5.03403	9.56764	0.615568	0.0232463
NNU_04165	1.59882	3.87375	5.24701	0.751071	0.658247	0.0687214
NNU_04211	29.2152	73.1842	108.412	31.4265	114.57	548.489
NNU_04221	10.3161	95.6217	367.236	126.22	1181.8	7274.69
NNU_04227	0.956532	1.56658	4.43148	0.391756	1.01748	8.72826
NNU_04229	56.706	38.4149	17.4382	21.0538	10.6083	11.5217
NNU_04233	21.2204	7.01499	2.67072	18.6691	6.29597	1.6868
NNU_04240	8.77926	6.32588	3.27303	14.7633	7.23905	4.34987
NNU_04247	1.56655	7.182	30.6209	2.81627	72.4112	271.696
NNU_04262	3.97337	6.8086	8.52163	4.67796	7.76181	9.94293
NNU_04263	18.6967	10.2253	3.23082	3.38882	0.780697	0.176539
NNU_04280	4.82544	5.81398	10.1124	7.60872	8.49159	16.3055
NNU_04306	2.03121	5.67515	8.53105	7.91875	5.89206	1.34824
NNU_04325	1.52249	2.16579	4.80956	2.82092	5.45524	16.3166
NNU_04338	6.19693e-11	0.412586	0.980065	0.242244	0.718278	3.09747
NNU_04341	3.06594	17.5166	77.9048	6.63237	96.7485	202.277
NNU_04345	3.86873	19.4182	33.9834	42.5031	45.9057	13.6404
NNU_04346	11.5284	7.39001	3.53218	4.1321	1.33702	0.58366
NNU_04351	16.4408	7.98463	2.5121	5.58179	0.483878	0.140698
NNU_04352	11.6266	15.6826	5.37257	14.4704	1.84909	0.265165
NNU_04366	38.6209	26.0928	10.9231	30.6036	4.53393	5.80962
NNU_04372	44.3224	20.0778	15.3806	20.489	8.78874	14.027
NNU_04382	0.186892	0.341832	0.569295	0.524267	0.458642	1.8459
NNU_04399	49.8605	18.4755	20.6128	21.8239	7.62605	3.08661
NNU_04409	4.29049	2.47083	1.84046	5.58321	8.03988	2.16861
NNU_04414	153.462	82.6057	56.5792	363.228	273.489	78.7664
NNU_04420	352.271	240.132	128.737	408.492	179.126	67.8798
NNU_04460	2.48025	3.59074	6.63434	5.7854	6.32824	12.4786
NNU_04464	0.42756	0.93957	0.784244	0.459574	0.506831	3.50117
NNU_04479	18.7302	9.21251	4.1239	10.3736	0.29086	0.0224092
NNU_04480	1.10332	1.86341	2.92917	2.66249	3.2456	6.36684
NNU_04529	17.2565	19.3847	46.9338	13.9174	56.1966	357.917
NNU_04546	0.145396	0.61045	3.74424	0.36446	10.0123	3.03824
NNU_04562	2.21644	2.902	5.11641	3.07105	2.30472	4.95406
NNU_04580	2.05373	1.51812	0.696679	3.7359	0.445023	0.0235211
NNU_04631	0.326294	0.513201	1.1168	0.153628	0.39044	3.72397
NNU_04638	166.537	237.482	111.34	395.129	81.9386	8.94897
NNU_04640	127.629	165.054	52.454	177.743	88.9775	10.5548
NNU_04643	1.55939	1.86978	3.6556	1.39884	2.51721	5.14302
NNU_04652	31.1162	55.1788	63.8784	40.8695	87.9663	131.659
NNU_04653	2.02994	2.76414	4.0825	7.55394	11.3323	43.2873
NNU_04661	18.3981	33.86	66.7514	25.362	66.7528	176.677
NNU_04676	225.593	239.16	72.5879	52.8936	8.24807	5.31508
NNU_04732	14.6054	8.12931	5.42017	7.1094	2.35373	3.51934
NNU_04766	19.8413	8.42562	1.50079	2.17535	0.434308	2.61487
NNU_04799	6.82543	137.416	2.55532	0.766163	2.14241	4.83933
NNU_04801	4.88224	4.54031	1.50775	1.3422	0.0988431	0.0502728
NNU_04803	2.34882	4.01951	7.76868	2.42655	5.78047	13.1037
NNU_04805	8.44398	4.22234	1.3181	11.6492	4.00425	3.7468
NNU_04829	5.26066	3.71752	1.46824	1.68392	0.265292	0.0305027
NNU_04850	21.3231	9.24817	1.10564	39.4642	4.7381	2.77087
NNU_04874	230.946	130.92	108.043	92.1483	33.6063	19.7962
NNU_04902	3.4783	4.72073	12.6247	2.7982	13.4518	19.1715
NNU_04906	0.758035	11.7156	24.1658	1.39897	15.477	146.454
NNU_04963	15.2392	14.1134	6.06026	7.38951	3.36327	2.69334
NNU_04965	7.87893	2.79574	0.98182	0.626752	0.0196644	0.187923
NNU_04966	329.869	75.8104	12.4056	41.3369	6.78406	3.63798
NNU_05011	23.6611	9.26085	5.78421	14.9305	7.06106	8.07097
NNU_05036	39.7787	82.6117	56.3208	67.6366	107.091	24.7656
NNU_05045	6.17644	8.18633	19.0612	8.84516	27.5329	28.1316
NNU_05054	6.67937	5.46564	1.40971	3.26537	1.4117	0.90564
NNU_05073	6.05958	4.21858	1.39966	2.20294	0.30268	0.0148127
NNU_05077	277.996	127.025	31.0191	125.081	31.7455	19.792
NNU_05088	23.1172	15.3897	5.00235	12.1365	7.98452	3.91313
NNU_05097	16.337	4.74246	0.933346	1.81518	0.163222	0
NNU_05102	10.349	7.43717	4.40657	8.41417	3.65212	3.21942
NNU_05104	183.502	105.731	37.7951	98.9519	26.8453	6.86977
NNU_05108	6.63986	6.57099	3.03564	5.18152	10.8138	1.93084
NNU_05110	22.6601	29.7871	14.3621	37.6119	15.7234	1.00157
NNU_05113	4.29626	3.09866	1.65714	2.31991	0.275574	0.048038
NNU_05117	1.4037	0.689143	0.481443	0.537868	0.210798	0
NNU_05120	3.11661	2.51516	1.06335	3.07878	1.11334	6.52858
NNU_05134	40.8508	32.5503	16.744	69.5541	45.8548	9.06691
NNU_05138	591.047	540.872	182.433	313.286	961.2	355.622
NNU_05177	10.4156	7.86931	3.06897	4.65323	0.336398	0.0313132
NNU_05187	0.441223	0.757736	1.31708	1.03068	1.64444	7.24384
NNU_05190	3.42222	1.80516	1.02384	1.60445	0.313267	1.2898
NNU_05200	12.495	2.98162	0.682719	2.47447	0.870167	0.0466366
NNU_05205	134.164	62.6535	30.1248	216.629	47.4358	52.0855
NNU_05209	33.3168	26.636	15.0631	20.2614	9.97365	7.78709
NNU_05213	8.38367	6.42515	3.0814	1.65748	0.278216	0.0763529
NNU_05221	2.673	4.4034	7.01411	7.04615	12.6589	22.1923
NNU_05225	1.15714	1.43545	3.52365	0.65893	0.372048	2.83901
NNU_05228	9.27068	22.3756	16.1381	35.3114	20.0035	1.08684
NNU_05250	13.7767	23.3427	36.9487	19.9227	43.5417	56.5581
NNU_05256	26.3458	25.9802	11.2386	28.4356	19.9019	6.85482
NNU_05266	0.0677718	0.140699	0.242178	0.395802	0.154503	0.187514
NNU_05277	0.347449	1.39822	4.78202	1.3068	32.9486	89.8423
NNU_05278	0.17669	0.95701	0.847779	2.87833	0.718446	2.33104
NNU_05286	2.90522	2.91301	0.84191	6.37759	2.97066	0.553148
NNU_05299	0.19565	0.88378	3.32277	0.316573	12.5797	56.0908
NNU_05305	10.9635	308.825	36.268	29.9078	474.588	13835.1
NNU_05312	0.405897	2.9704	5.97305	2.28894	12.8694	8.50576
NNU_05331	2.9707	4.11901	16.8054	5.4606	69.5999	455.951
NNU_05340	81.0284	29.7232	2.11797	15.3642	0.933425	0.419582
NNU_05347	3.1097	4.61439	7.10723	2.41406	7.01727	16.4088
NNU_05349	1.44372	1.25868	0.68485	0.980305	0.153718	0.115142
NNU_05361	0.501891	0.687804	1.10399	0.668062	1.00356	0.0222547
NNU_05400	64.4791	37.2257	12.7603	28.2789	1.02867	0.346517
NNU_05418	12.0605	2.60965	0.746359	3.60047	1.05471	0.893705
NNU_05420	3.61377	1.94404	1.7185	1.22463	0.0934098	0
NNU_05423	20.2861	8.71569	2.8505	5.91784	0.414419	0.0344268
NNU_05428	8.6906	14.8996	27.0014	14.4557	54.1684	36.1796
NNU_05431	79.0802	493.561	1587.95	216.49	2579.56	8282.26
NNU_05437	2.15115	2.91961	0.367307	2.72729	1.89998	0.0862545
NNU_05443	7.835	2.59108	1.60309	17.6559	24.4421	10.781
NNU_05445	19.0267	12.8313	3.22857	6.05729	0.716499	0
NNU_05454	38.0932	16.1954	3.72188	13.0389	8.54271	2.99256
NNU_05461	4.42567	18.995	12.236	3.4984	4.26168	22.558
NNU_05463	3.58256	6.16377	7.52976	7.76349	10.1462	3.85728
NNU_05475	3.45392	6.10622	8.79505	5.1848	2.05704	1.5077
NNU_05488	5.09674	1.69326	1.31897	3.79428	2.22096	1.12766
NNU_05500	2.18494	1.09496	0.44657	0.833824	0.208158	0.131509
NNU_05503	8.68575	6.80638	3.08116	1.11087	0.164089	0.106434
NNU_05515	5.02406	9.61549	12.4682	9.51694	10.2852	0.801092
NNU_05519	1.84375	3.06761	1.162	3.03098	0.8416	0.370716
NNU_05523	7.22375	7.1689	2.38303	1.30224	0.205593	2.6301
NNU_05529	20.4519	6.21461	2.55567	12.5283	33.856	30.9308
NNU_05535	4.19841	2.23336	1.72735	2.90754	1.61012	0.110635
NNU_05539	4.86182	2.14336	1.35277	4.55539	2.67303	6.32986
NNU_05549	5.2382	3.7513	1.80942	3.46637	0.280882	0.0361651
NNU_05573	5.2589	7.86617	12.8925	8.92644	16.7853	21.0543
NNU_05621	27.9632	29.1697	11.7553	18.487	3.9936	2.63017
NNU_05646	9.21163	9.21872	3.59151	5.22959	3.63102	0.553945
NNU_05650	17.8144	5.37046	4.02321	6.97682	1.00682	0.579248
NNU_05654	6.50121	1.38281	0.800669	1.74236	0.218707	0.16719
NNU_05674	9.54236	10.3713	21.6536	3.97545	25.192	142.817
NNU_05679	2.44902	1.37849	1.13689	2.4295	0.662036	0.956527
NNU_05694	15.6641	9.15806	4.98661	9.79195	8.47402	3.84958
NNU_05696	0.264604	14.4711	13.0609	1.76157	80.6771	377.437
NNU_05705	59.1418	45.7669	12.7707	19.4953	0.995724	0.0664988
NNU_05740	33.2814	36.1319	67.2654	23.5782	39.0176	47.9911
NNU_05742	3.00739	2.55881	0.617942	16.0878	12.9355	0.737517
NNU_05748	4.51899	2.9483	8.56001	6.59684	5.02057	18.8171
NNU_05761	1.1366	4.74645	22.4913	1.10377	20.7484	95.1308
NNU_05765	19.8194	8.04718	2.98385	3.42578	0.367046	0.168204
NNU_05774	11.3376	20.9422	33.3768	13.7367	25.0543	53.8956
NNU_05776	1.17972	7.27888	7.92504	5.68516	21.2189	19.1562
NNU_05783	4.34967	1.59884	0.0795083	4.38299	13.0959	0.0851602
NNU_05785	7.07418	10.4683	13.3394	10.33	15.6778	28.88
NNU_05787	3.1047	5.4801	8.05567	12.811	5.57543	3.41136
NNU_05795	2.45263	4.0299	9.63967	7.06177	7.72001	1.90699
NNU_05797	1.52238	0.832431	0.118814	1.95426	0.224031	0
NNU_05798	0.55984	0.680323	1.22962	0.523753	1.29398	7.8954
NNU_05824	5.16501	1.58392	1.15086	1.30751	0.271001	0
NNU_05829	0.627358	1.62479	2.46319	5.21723	6.74381	25.019
NNU_05863	2.39377	1.39817	0.706834	1.73762	0.627663	0.37378
NNU_05874	21.1918	11.4823	6.20514	13.3142	0.719778	0.065704
NNU_05894	8.47751	24.909	21.3839	7.70521	11.1428	26.0926
NNU_05897	10.1261	6.70246	3.15371	6.80394	0.949924	0.344589
NNU_05899	8.63697	5.29787	4.09847	3.20145	1.08977	3.06381
NNU_05908	13.218	6.1799	5.57778	10.9124	5.49826	3.948
NNU_05909	24.1976	21.9294	7.87629	6.42075	1.48451	0.446267
NNU_05911	5.99162	4.21097	1.73079	0.961037	0.186269	0
NNU_05936	0.265841	0.895901	0.275528	0.469274	0.176125	1.69388
NNU_05937	15.6921	11.9385	3.15142	6.90064	0.967557	0.585122
NNU_05958	7.30841	8.46783	17.3065	13.5657	40.3089	109.131
NNU_06001	2.75626	1.66715	2.33001	5.0216	2.50725	17.0752
NNU_06002	41.3442	21.5727	9.6587	32.135	20.5155	8.33387
NNU_06007	22.919	14.3491	8.33216	9.18222	0.553907	0.270299
NNU_06023	2.07796	1.575	0.689977	1.21212	0.261118	0.294721
NNU_06036	422.514	232.917	92.7191	183.259	29.25	6.34699
NNU_06042	0.236965	0.938705	2.94373	1.05255	2.61243	2.74428
NNU_06047	30.8066	10.9484	0.347671	48.1562	76.3085	9.01533
NNU_06048	7.5057	11.1841	28.9203	13.1523	24.9054	62.3974
NNU_06051	8.61526	3.84467	1.77472	1.95217	3.71893	0.110609
NNU_06052	1.02668	4.47514	11.282	5.87924	24.6055	63.2879
NNU_06062	2.17997	2.1787	0.631339	1.30223	0.166563	0.0908262
NNU_06066	0.374726	2.60758	6.52981	1.25626	19.5849	40.1933
NNU_06078	0.0162778	0.78194	6.39338	3.06005	4.33625	1.86766
NNU_06082	7.9842	3.63107	4.19806	6.80365	2.72842	1.64365
NNU_06091	7.41055	6.90485	2.70706	10.1054	1.89845	0.275195
NNU_06092	50.7506	24.8065	26.8516	29.6959	19.8288	9.27715
NNU_06106	3.01421	5.73619	17.2116	3.27166	12.6342	59.2787
NNU_06149	0.619848	0.835663	1.37592	0.0364998	0.405152	2.61275
NNU_06165	6.01373	10.4747	6.12063	8.44968	4.07973	0.078721
NNU_06168	0.604639	1.4115	0.652933	0.595484	2.8241	1.7061
NNU_06173	0.11114	3.62747	11.8671	14.62	328.803	1659.75
NNU_06174	1.41115	2.7508	3.77368	1.42686	5.89907	5.23439
NNU_06194	41.6717	32.4718	7.06008	13.2936	0.760358	0.0233954
NNU_06200	0.638029	0.940797	0.929231	1.26426	1.46905	2.79512
NNU_06211	18.8224	15.0133	7.78727	17.917	5.20676	0.769741
NNU_06215	36.4797	84.9087	57.8061	71.2635	37.3214	10.2112
NNU_06225	17.4153	23.1632	11.8666	33.0033	11.2875	3.15111
NNU_06253	16.0564	6.11332	3.80102	6.62429	1.54095	0.362031
NNU_06258	6.80071	14.4006	19.4463	8.01015	32.0774	50.754
NNU_06260	0.644172	2.49578	3.69706	2.91115	102.056	772.652
NNU_06284	0.945998	16.4175	157.013	16.7267	1152.2	11421.9
NNU_06286	0.731562	14.8828	113.487	13.1667	2155.1	27604.9
NNU_06311	142.019	130.886	71.2937	114.745	38.5424	18.949
NNU_06315	28.8473	10.6773	10.2144	16.3892	8.19984	12.3206
NNU_06326	0.364335	0.364814	0.104713	0.193893	0.18328	1.84804
NNU_06328	0.813986	1.01173	0.300607	1.04049	0.847562	2.40667
NNU_06331	13.0459	23.6007	28.8183	11.0821	9.4247	22.2164
NNU_06371	3.69274	2.95216	1.71596	9.68318	9.48927	3.76489
NNU_06374	1.94905	18.3322	20.1185	2.69805	81.6559	2538.42
NNU_06401	92.8233	62.6833	41.9644	43.4184	52.2102	26.1023
NNU_06412	1.18299	6.89594	13.2901	20.9846	14.7574	4.75279
NNU_06437	26.5285	16.05	8.32254	9.99288	1.37878	0.742716
NNU_06442	15.6309	6.86613	2.81921	13.5749	1.2313	0.111018
NNU_06454	1.83849	8.70274	17.7957	6.93307	58.3318	624.151
NNU_06468	2.23675	0.737418	0.291518	0.426422	0.186091	0.422004
NNU_06471	3.42559	5.17984	7.20043	3.33476	2.56706	1.06916
NNU_06474	2.52842	3.27911	1.18139	2.3654	0.806305	0.206544
NNU_06492	0.660723	0.672477	9.59933	2.59016	9.14765	62.0951
NNU_06495	13.3918	8.64405	2.47934	4.42178	0.767113	0.371764
NNU_06496	0.149478	0.193387	1.16632	2.44951	7.31453	28.5821
NNU_06502	40.131	28.1445	7.74981	12.6072	0.924752	0.0935804
NNU_06507	5.62764	2.77495	0.929566	1.17682	0.0490524	0.0958914
NNU_06515	65.0048	28.8548	3.17988	34.3188	70.7227	6.42104
NNU_06525	2.14751	2.91148	3.77194	5.51616	6.94287	12.8485
NNU_06543	1.86339	8.871	26.2015	5.67579	42.003	112.487
NNU_06554	6.1889	7.73956	2.79365	4.9046	2.27046	4.58246
NNU_06558	41.3758	90.462	112.943	41.3657	128.875	122.581
NNU_06564	5.95895	2.19991	1.05378	17.0484	17.63	6.87901
NNU_06570	6.40913	4.59149	1.29718	3.08283	0.340067	0.20433
NNU_06581	9.76799	6.7819	17.5975	8.38569	16.5617	24.9336
NNU_06584	35.7927	55.9211	25.1193	33.2426	9.42234	0.108248
NNU_06586	0.487059	0.558611	0.982246	0.385105	0.854517	2.67831
NNU_06587	29.9839	24.3891	10.007	23.0595	4.14272	1.10439
NNU_06590	1.0943	1.10814	0.383501	0.650627	0.216198	0.194602
NNU_06617	26.6748	21.106	12.6719	21.7773	14.6819	4.83446
NNU_06624	123.289	100.617	30.2189	77.0151	7.49147	2.60523
NNU_06628	19.6453	16.1094	4.72075	8.26724	0.666419	0.0538768
NNU_06629	36.9388	29.3977	12.8431	25.7156	5.03199	2.35942
NNU_06674	4.44493	1.16392	0.706893	1.53301	0.300702	0.507777
NNU_06676	2.71626	1.21827	0.217045	3.53341	5.40412	0.270821
NNU_06677	41.5985	21.3016	6.54422	11.4046	1.24907	0.411992
NNU_06684	6.96538	2.37816	0.97817	4.10867	1.65628	1.83867
NNU_06687	6.72955	6.5578	0.850769	1.21248	1.20636	7.21782
NNU_06696	215.524	93.0188	17.9223	114.849	4.8278	0.0594191
NNU_06698	1.80553	1.17051	0.831632	1.06491	0.503412	0.546565
NNU_06702	38.2047	66.4064	89.4888	39.3167	112.079	221.817
NNU_06705	0.0185709	0.643514	1.56938	0.263417	11.2607	1556.37
NNU_06716	0.204479	0.30288	0.718617	0.146275	0.761525	7.77119
NNU_06727	11.9827	6.83223	2.60114	5.50828	0.259946	0.0340848
NNU_06733	13.8926	11.348	3.06875	19.7259	4.16637	0.173165
NNU_06739	0.728113	0.319415	0.0378635	2.08323	1.02008	0.229398
NNU_06744	8.3298	19.9786	30.4723	20.3949	27.4112	9.63073
NNU_06752	10.746	8.32272	2.92293	4.13593	0.431714	0.391784
NNU_06760	9.33579	7.79974	2.47775	3.39123	1.32857	0.195884
NNU_06763	27.154	17.9499	6.07692	12.7431	1.13395	0.552936
NNU_06771	2.26021	17.3371	40.8103	13.603	253.213	3051.03
NNU_06773	8.87915	31.2706	36.227	5.88058	136.656	1515.75
NNU_06788	16.5185	9.26252	2.74678	20.0192	19.1689	1.84961
NNU_06793	3.8351	2.84641	1.6127	2.91805	2.36394	0.705099
NNU_06794	4.98584	6.70912	8.95727	0.882014	0.340187	0.310041
NNU_06799	11.9103	18.8256	33.4985	12.4082	22.172	57.9749
NNU_06802	2.46967	3.0096	7.70638	2.09554	4.77225	8.53004
NNU_06812	2.42476	4.39522	6.21514	5.64992	9.10509	3.15233
NNU_06824	2.72531	1.7226	1.19526	2.79844	6.43022	1.32337
NNU_06830	12.2162	3.93445	3.19042	6.50034	3.56579	1.89849
NNU_06837	1.68766	3.19477	1.23384	1.50059	0.237972	0.044145
NNU_06843	2.49422	13.4581	94.2247	12.3998	174.147	410.241
NNU_06845	17.6739	14.3189	7.75535	6.61494	3.85674	1.47616
NNU_06853	10.4875	6.77687	2.34933	4.24845	1.38957	4.02248
NNU_06854	6.32871	8.92063	15.0986	5.2106	22.5321	52.1838
NNU_06862	0.375694	0.543755	0.113967	0.50587	0.286471	0.715452
NNU_06867	8.22584	3.34356	1.20585	4.15447	2.78014	0.803665
NNU_06874	46.3745	23.7387	7.88399	17.9568	1.09441	0.0913709
NNU_06878	40.4006	21.9476	4.70681	13.2654	7.90986	0.426805
NNU_06880	9.77441	6.51436	3.80802	5.52048	2.80048	0.825681
NNU_06888	7.57349	9.9576	3.64234	3.12841	1.38405	0.213672
NNU_06902	70.3196	35.3125	5.51612	52.1645	47.5813	9.72608
NNU_06921	5.14848	10.2457	21.4218	9.98587	8.96913	29.8165
NNU_06979	6.79079	7.51633	2.09315	6.1345	0.824235	0.362323
NNU_06988	39.3724	68.7788	131.003	83.5301	172.998	368.125
NNU_07002	12.6796	19.9861	21.156	19.7562	29.7031	45.4638
NNU_07060	0.0261165	0.208868	1.0199	0.525881	6.25737	28.8165
NNU_07064	6.05011	7.4896	15.9346	7.9436	14.9168	22.3256
NNU_07080	5.20786	7.89868	11.9743	2.79744	7.73673	9.43925
NNU_07104	24.1879	18.5408	10.8189	43.6171	28.9966	16.4213
NNU_07117	0.119832	0.162986	0.482245	0.675372	3.37074	21.1649
NNU_07150	2.39435	2.97263	5.41429	3.42893	5.45447	16.2881
NNU_07160	1.95745	1.45039	0.941022	3.00499	1.16783	0.573103
NNU_07166	6.65011	4.53544	2.57335	6.72466	2.34524	0.768639
NNU_07167	11.1001	15.2852	23.0237	14.4596	44.3478	187.233
NNU_07179	0.471565	1.23376	3.7583	1.05951	4.53291	11.1836
NNU_07180	1.2735	2.8319	4.23824	1.53241	6.85549	7.28287
NNU_07183	0.543339	1.64389	2.50509	1.70429	2.67127	15.1243
NNU_07189	7.77522	6.76247	2.85019	5.38596	2.47622	1.60352
NNU_07198	6.83565	11.5175	17.7207	10.255	23.652	50.2712
NNU_07214	52.8128	37.17	11.3657	30.4039	2.23516	0.303105
NNU_07222	2.46056	3.71858	4.99713	2.64934	2.82734	5.91947
NNU_07226	0.298988	0.566044	1.50973	0.321095	1.65043	56.0976
NNU_07231	0.0127038	0.155633	0.505425	0.8795	8.23362	19.9496
NNU_07234	142.904	87.4148	34.0148	85.363	5.28566	0.0716558
NNU_07236	7.5009	7.06753	20.5332	12.1686	14.3908	67.7931
NNU_07246	17.1216	34.6874	34.2724	38.0718	78.4224	115.679
NNU_07273	0.997577	0.36442	0.214022	0.473167	0.167809	0.0826422
NNU_07284	0.297067	0.424215	0.948234	1.42752	6.01228	4.04812
NNU_07287	0.366293	0.96407	1.20017	0.686439	1.64495	2.87061
NNU_07293	7.28623	3.47206	1.0303	2.61728	0.961026	0.526574
NNU_07306	18.1548	10.1136	4.81159	26.867	19.7595	5.01343
NNU_07310	7.08736	5.88568	2.06413	3.0103	0.174901	0.0183225
NNU_07321	57.4698	67.0732	113.888	36.0452	94.9688	264.349
NNU_07324	1.32756	5.79516	13.6445	6.99077	18.749	21.5201
NNU_07347	3.18863	5.44735	7.5967	5.10079	6.61324	1.69389
NNU_07348	5.29287	11.3818	25.9519	9.14479	19.8472	16.4389
NNU_07370	4.84946	8.57921	13.3099	19.7555	14.1903	40.0516
NNU_07391	16.3283	13.6145	3.43635	6.22621	0.455777	0.0521968
NNU_07396	8.28325	3.06378	2.96244	5.15154	2.77064	2.66769
NNU_07399	7.20497	4.62579	2.68826	2.51487	1.42276	0.631115
NNU_07435	0.320179	1.86579	1.57092	0.537118	0.692274	5.51712
NNU_07452	2.34005	1.23763	0.459971	2.44354	1.29187	0.588231
NNU_07459	47.573	41.7108	19.16	12.4689	10.4701	4.10322
NNU_07460	25.343	17.7152	5.25129	20.9557	7.60266	1.5017
NNU_07466	0.504868	0.395759	0.254889	0.391562	0.637583	1.20736
NNU_07474	9.33959	28.6997	49.5195	42.3785	94.4234	317.07
NNU_07491	5.75856	9.69993	10.9997	9.23989	8.14196	3.50079
NNU_07497	1.35967	0.816188	0.583249	0.491722	0.262129	1.17098
NNU_07508	20.0905	13.6573	11.0594	14.5448	24.5294	12.5798
NNU_07547	3.30486	1.98056	1.36139	3.04658	0.834653	0.323618
NNU_07549	8.09211	4.35881	1.06178	2.76646	0.190012	0.0707994
NNU_07550	10.7192	4.00256	2.20588	4.41156	1.80092	0.746458
NNU_07561	0.952293	3.44589	8.37893	1.96923	4.52411	9.70065
NNU_07580	7.55288	0.903261	0.06695	6.13316	1.59574	0.753778
NNU_07594	61.9497	50.2018	25.4414	24.3087	4.27668	0.201461
NNU_07597	2.26439	1.40444	0.727731	1.41636	0.138189	0.0312494
NNU_07627	7.69504	10.1091	5.53614	173.18	102.96	14.0414
NNU_07628	4.55613	5.90391	2.23914	31.2418	33.9831	5.42356
NNU_07631	7.08517	3.75232	2.30428	1.92267	0.316226	0.138002
NNU_07632	1.48738	2.56037	3.16536	2.51976	0.715969	1.42632
NNU_07635	13.1753	5.98098	1.9386	2.76022	0.0463151	0.0374806
NNU_07637	13.2376	12.1474	6.00292	16.1815	10.5107	4.51294
NNU_07648	15.5291	7.59472	2.96287	0.943361	0.246261	0.168766
NNU_07653	1.65619	9.75734	18.4271	2.29706	18.0132	105.225
NNU_07661	7.39566	6.05662	3.33714	3.66084	1.56302	0.752863
NNU_07672	8.2086	2.69464	0.963342	5.56766	1.20637	0.872869
NNU_07697	1.26322	0.942561	0.575054	6.29074	0.564825	0.0406807
NNU_07710	3.80812	1.56034	0.110619	1.62174	0.398535	0.0746507
NNU_07711	27.4273	4.40796	1.40422	123.742	47.923	13.0656
NNU_07712	16.1409	13.3141	5.74872	19.2758	9.21211	5.5979
NNU_07714	23.8822	3.1886	0.304859	9.39991	0.407077	0.0945429
NNU_07724	3.71263	3.81552	1.64217	2.63675	0.750658	1.49011
NNU_07727	93.0257	84.8379	22.1884	53.1161	13.8388	0.829608
NNU_07728	6.53737	4.53996	1.70721	1.54953	2.03189	0.0300297
NNU_07730	3.21334	6.06907	10.2232	5.47386	12.7127	23.9111
NNU_07731	182.906	137.659	40.1491	128.293	30.3504	38.5808
NNU_07753	0.201622	0.690203	1.44594	0.437539	2.09574	2.18462
NNU_07779	64.0785	38.994	18.1901	38.7523	12.72	10.0404
NNU_07791	0.962968	5.39868	15.8242	2.58207	12.2121	37.5761
NNU_07793	3.80143	3.67284	1.88297	2.18022	0.453872	0.0402796
NNU_07795	37.8429	20.183	3.04629	16.367	0.295902	0.0482821
NNU_07800	3.4127	3.98469	1.86694	5.29008	2.00157	0.628443
NNU_07806	3.73717	6.19236	19.0643	5.02089	23.6288	112.645
NNU_07818	109.384	60.1181	43.8933	153.115	119.474	54.3859
NNU_07834	0.118168	0.172781	0.465853	0.551869	0.778034	2.97447
NNU_07835	4.53406	4.83168	1.84132	3.15679	1.4601	0.405026
NNU_07838	299.507	192.281	82.2135	120.243	31.9982	27.0934
NNU_07840	3.26318	10.539	10.1573	6.0857	5.02261	22.3912
NNU_07874	1.42454	2.49567	2.84575	0.803753	0.569335	5.27486
NNU_07887	11.6787	8.97738	4.95124	15.86	9.0173	2.76011
NNU_07888	2.48838	2.15262	0.849919	2.28065	0.978445	0.609124
NNU_07893	23.329	13.8847	6.27008	11.8428	2.52363	1.48319
NNU_07920	3.17329	6.25147	2.58164	3.35373	1.04598	0.323398
NNU_07947	1.98015	0.779653	0.535032	0.879443	0.99647	0.12766
NNU_07948	7.04931	26.87	41.2909	7.0254	43.1125	92.0924
NNU_07949	3.7097	10.7841	5.86017	13.1591	2.27301	0.124296
NNU_07971	9.37798	21.2149	8.43783	36.0344	60.2966	6.42085
NNU_07977	29.1876	43.2528	51.5564	20.1782	64.3447	145.31
NNU_08013	1.42973	0.529994	0.564309	0.620296	1.32415	1.81896
NNU_08032	2.68694	1.96873	0.972491	1.14376	0.844445	0.205065
NNU_08038	21.1593	17.6795	8.36651	38.1982	31.8702	6.00941
NNU_08055	2.01982	3.7716	4.41746	2.11123	3.95172	16.9154
NNU_08056	1.58455	5.39486	12.4807	2.75624	10.4056	91.0281
NNU_08058	1.76005	3.58519	6.64089	2.55565	6.47556	1.94354
NNU_08065	0.319761	1.61895	2.50908	1.95717	3.27846	1.60225
NNU_08074	1.86618	2.197	2.70235	2.71228	10.1953	155.209
NNU_08079	31.7022	6.63902	3.57654	13.1798	3.13398	0.0205176
NNU_08087	0.251391	0.386986	0.670594	0.571111	2.58696	0.840526
NNU_08103	3.80602	1.61341	0.446667	1.93037	0.201314	0.0224534
NNU_08108	1.02794	0.675611	0.48035	1.25135	0.700681	0.521769
NNU_08117	23.9958	17.0399	8.13035	18.6748	5.77485	0.705155
NNU_08138	69.2389	11.8183	3.54322	12.8545	0.899709	0.423919
NNU_08141	44.8816	40.3013	12.8803	18.2781	5.02533	9.30103
NNU_08160	0.803493	1.67723	2.20187	1.25652	2.66395	5.27861
NNU_08180	1.43034	0.73809	0.271998	3.03476	0.684331	0.302767
NNU_08181	2.11169	3.89922	4.2552	2.58484	4.34043	5.51473
NNU_08182	17.1452	37.1066	58.2305	19.4945	31.8808	84.3756
NNU_08190	31.3684	18.4093	8.67571	12.6657	4.80534	5.43573
NNU_08195	2.37938	1.58228	0.992436	3.17943	3.41991	0.580314
NNU_08209	31.8002	25.352	5.95805	13.7852	0.784802	0.2007
NNU_08216	18.9538	11.8665	5.24749	12.8917	2.10887	0.859758
NNU_08233	7.5554	14.7267	15.8416	10.9435	31.3869	283.701
NNU_08264	46.2656	21.0719	5.4051	15.5243	6.00359	4.82223
NNU_08292	1.86004	1.94789	0.549277	1.61224	0.71909	0.56331
NNU_08311	4.2293	8.03492	18.6325	5.84842	10.4721	43.3638
NNU_08318	138.148	63.2458	24.9792	26.3272	12.9137	12.6904
NNU_08331	3.15906	3.78989	6.69756	4.78442	4.66038	14.7149
NNU_08333	1.42225	2.14763	5.07579	1.75545	2.77936	4.46385
NNU_08352	8.29868	5.6754	2.93274	3.60919	0.61094	0.571043
NNU_08353	0.686458	1.34506	3.03957	1.19549	5.21736	14.3227
NNU_08376	8.09354	4.7972	1.7415	2.52882	0.193997	0.0353723
NNU_08377	8.62205	5.07214	1.8438	2.93113	0.253188	0
NNU_08384	2.6398	0.760353	1.15969	1.44603	1.24676	0.66579
NNU_08402	17.1576	76.8943	129.957	229.08	304.547	148.493
NNU_08415	0.866499	1.4379	2.92215	7.57417	3.02349	30.5195
NNU_08455	6.62625	2.97411	1.55612	3.14015	0.563108	0.365401
NNU_08458	27.5836	21.1175	10.8101	8.94804	0.804912	0.00848383
NNU_08466	0.373379	0.768308	1.0523	0.403423	0.572044	0.233449
NNU_08477	102.65	210.918	272.614	180.847	339.962	1666.64
NNU_08487	1.55711	4.70982	19.4554	22.2417	51.4301	25.5286
NNU_08492	9.64797	2.10756	0.947956	2.05484	0.679345	0.40181
NNU_08493	8.68543	22.018	37.0829	8.85172	59.0369	321.972
NNU_08511	61.6468	51.9817	7.30372	16.4331	0.799602	0.359272
NNU_08527	4.3014	5.22881	10.8757	7.45917	12.8996	20.6366
NNU_08554	2.98812	2.61151	1.20309	2.71382	1.54431	0.594786
NNU_08559	7.32147	5.4218	1.53748	3.22569	0.269715	0.0819388
NNU_08577	1.37769	0.675302	0.368064	2.00733	0.204728	0.0386066
NNU_08586	9.50455	3.37516	1.66563	1.54005	0.864084	0.875873
NNU_08592	2.14305	2.8979	0.615333	4.45734	1.14063	0.0960955
NNU_08598	619.48	221.014	62.9489	19.628	1.80319	1.38862
NNU_08599	6.07322	4.51993	2.89583	4.62832	3.61244	2.29947
NNU_08619	0.0630512	0.081545	0.387313	0.285467	1.06858	6.62189
NNU_08649	218.175	87.6569	53.5937	179.539	86.6201	50.8935
NNU_08655	4.99639	10.0376	18.7863	12.3759	19.6662	27.9078
NNU_08658	1.51915	1.98955	0.479831	1.83661	3.33795	5.92503
NNU_08660	25.3992	9.8032	8.77748	28.9543	15.2898	9.32968
NNU_08664	1.58843	0.667604	0.37705	1.04126	0.358054	0.170066
NNU_08665	280.662	198.947	108.302	172.461	82.0669	14.7419
NNU_08684	11.3656	17.8057	21.0978	6.36093	4.87721	1.15628
NNU_08688	5.23852	7.57678	10.9885	8.52489	11.5756	28.8743
NNU_08695	1.3205	1.91876	2.993	1.0164	1.49065	0.579096
NNU_08711	9.19549	17.6187	33.0649	13.9803	55.5354	128.951
NNU_08720	3.88327	8.23189	11.5104	20.5478	27.2017	3.69934
NNU_08725	0.111743	0.237476	0.419845	2.26468	6.93845	17.7938
NNU_08730	35.9669	27.8707	5.03837	15.8986	2.55872	0.887693
NNU_08757	1.93142	8.84948	14.754	3.07684	11.6894	17.1408
NNU_08766	6.30131	5.54158	1.63567	7.35555	9.83242	4.31963
NNU_08768	11.0789	7.65404	2.95869	2.24267	2.53821	6.98011
NNU_08776	0.204011	0.301143	0.651353	0.543868	0.711055	1.25896
NNU_08808	24.6916	28.2618	10.3483	6.76275	0.541225	2.68679
NNU_08809	2.09757	3.26159	5.95392	4.31418	5.35657	1.99351
NNU_08811	61.5572	75.4997	130.72	109.841	185.103	467.699
NNU_08815	4.73372	4.37284	2.33738	6.68339	2.07291	2.01883
NNU_08834	9.88271	17.0645	24.7087	15.1262	24.9233	58.283
NNU_08838	15.2022	5.58308	2.78277	12.4421	6.06166	2.81419
NNU_08859	13.8559	20.6588	52.0277	21.3402	54.8869	147.33
NNU_08867	12.9392	8.33737	4.4599	8.11039	1.49348	0.840129
NNU_08906	0.438029	1.1548	2.34019	1.33142	4.65981	5.39121
NNU_08917	2.56117	1.24198	0.510171	1.6622	0.648811	0.0298079
NNU_08935	2.61056	7.19303	7.71793	5.70443	1.64944	0.1996
NNU_08943	314.856	157.47	48.3496	116.842	49.1331	14.0065
NNU_08947	15.1619	26.7933	36.9616	21.1753	38.5824	69.6059
NNU_08961	0.243879	0.538802	0.980465	1.27972	1.7934	4.25743
NNU_08992	92.9643	63.7866	7.64197	58.1954	150.136	20.3849
NNU_09006	1.77204	3.16503	5.17166	3.78134	5.27358	13.0945
NNU_09026	2376.79	734.36	409.871	706.135	111.63	27.353
NNU_09027	213.699	82.2759	87.6585	99.7386	50.445	31.041
NNU_09029	2780.22	1124.35	761.113	1508.02	510.121	139.506
NNU_09030	56.0266	32.5393	15.9373	69.9666	13.5645	0
NNU_09032	50.8482	40.4316	2.21123	73.4905	135.699	14.1237
NNU_09035	13.956	8.51166	0.698712	6.67106	7.33153	0.929679
NNU_09052	2.65291	1.96691	1.01155	1.76552	0.781419	0.470593
NNU_09055	0.765052	1.72566	7.24808	2.26434	8.0269	22.001
NNU_09084	6.84858	4.75638	2.64146	5.52298	2.6439	2.81305
NNU_09100	66.2027	39.8515	10.4903	18.9973	1.33653	1.61413
NNU_09129	105.024	69.9954	34.9852	142.518	27.7308	7.45284
NNU_09133	12.4404	7.8616	3.45821	24.3477	8.94548	0.685919
NNU_09135	38.1133	10.806	1.88234	32.171	18.6088	5.01936
NNU_09149	39.336	152.212	334.33	49.3915	333.75	1241.35
NNU_09156	1092.5	439.649	205.934	565.953	402.461	252.147
NNU_09167	0.178837	0.167747	1.46638	1.18031	0.232097	2.33573
NNU_09171	8.66145	5.42699	1.36843	4.62071	0.338923	0.0384082
NNU_09173	4.1229	2.40325	0.992905	1.91055	0.337744	0.0750042
NNU_09190	2.83452	1.61938	0.659167	1.11019	0.426997	0.347041
NNU_09196	18.5619	13.8734	6.68629	17.1108	5.72738	1.41414
NNU_09202	0.460866	0.750375	1.60795	0.582137	1.82679	17.3131
NNU_09204	1.32033	1.44332	4.26253	1.88264	4.89413	6.16524
NNU_09220	614.346	158.547	19.7367	598.942	32.5964	19.5454
NNU_09233	10.1424	9.41669	26.129	12.1549	10.6984	38.1376
NNU_09253	1.33482	2.89812	4.85267	4.80055	6.66611	8.45191
NNU_09257	0.351336	0.627781	0.89565	1.53971	2.71444	14.7039
NNU_09259	8.46205	6.62172	2.08479	4.16004	1.55475	0.30085
NNU_09276	1.54852	3.37946	6.82822	2.53495	5.35641	12.232
NNU_09283	12.8214	6.76608	3.7914	7.85473	4.01421	5.11215
NNU_09289	2.84309	1.75377	2.05953	2.83999	0.957969	1.2123
NNU_09305	9.43153	14.345	25.3335	12.1607	25.4418	37.5571
NNU_09306	12.0546	6.32471	5.01438	8.66887	19.8245	7.15319
NNU_09308	88.3196	36.0672	42.7276	39.114	21.6216	18.2287
NNU_09324	3.63476	4.75599	8.29375	3.85718	10.8765	24.9106
NNU_09325	7.79068	46.2435	46.5607	85.1632	176.763	152.294
NNU_09331	0.51464	0.790029	2.64661	1.40611	6.50504	29.8555
NNU_09333	57.9062	45.4675	15.4758	26.8083	13.6351	4.39338
NNU_09338	10.0059	13.8655	20.1571	21.0459	52.7942	81.3054
NNU_09347	5.26221	3.60435	1.2445	1.31536	0.32342	0.493767
NNU_09355	48.6202	77.6716	107.88	53.6294	143.113	267.788
NNU_09359	1.19457	2.66905	9.05555	7.38008	11.6335	20.7559
NNU_09366	283.417	143.471	119.071	635.731	593.015	247.818
NNU_09371	6.86745	4.26604	2.36854	3.90932	2.07175	1.68365
NNU_09389	1.84851	5.4984	10.3568	5.25953	13.763	38.802
NNU_09424	0.652848	1.3975	1.38949	2.34748	1.08106	0.162676
NNU_09441	3.44315	3.13691	1.32674	3.57665	0.348259	0.211424
NNU_09452	133.472	254.345	346.134	144.64	482.381	398.098
NNU_09463	15.432	11.7085	4.20492	11.7	0.987049	0.142511
NNU_09506	0.187218	0.41951	0.875093	0.549042	3.42646	16.237
NNU_09520	6.04761	7.01876	2.50373	6.67404	2.07243	0.182674
NNU_09534	370.97	113.684	45.1124	11.7881	1.66861	1.14287
NNU_09543	6.737	7.33475	15.7958	7.65414	4.27452	15.3827
NNU_09545	19.2701	6.51236	3.02841	4.66139	1.25042	0.213392
NNU_09549	13.3769	6.73968	2.64337	6.8827	5.82561	1.69722
NNU_09555	1.49205	1.88616	4.31451	2.59746	6.90626	4.7103
NNU_09562	0.983964	1.70185	2.6782	1.63254	1.67422	3.19525
NNU_09584	0.294945	0.736805	1.23255	0.394589	0.933952	1.24539
NNU_09587	57.5871	106.118	63.3159	92.6023	31.6333	11.3607
NNU_09596	14.8801	10.9215	3.83068	11.993	4.05294	1.5633
NNU_09605	1.79892	1.51434	0.700655	3.7245	3.53686	0.519834
NNU_09606	2.8184	1.98074	0.977296	0.953977	0.307221	0
NNU_09609	24.0631	12.0976	3.60142	6.54873	1.93821	3.38804
NNU_09628	389.263	266.374	56.6277	164.734	8.94923	0.269925
NNU_09643	0.263398	0.321471	0.701919	2.70423	2.45915	1.20994
NNU_09647	66.0878	43.8061	12.8896	27.0221	2.55933	0.778694
NNU_09657	35.5372	44.9372	12.9793	105.44	61.7783	35.3346
NNU_09683	8.97164	22.181	24.6302	34.5466	41.4842	19.0312
NNU_09688	15.5822	5.63511	2.58495	2.43674	0.231602	0
NNU_09694	2.65046	1.78327	0.874251	1.56569	0.408724	0.237576
NNU_09706	1.74266	5.18161	7.3012	3.82595	12.8058	7.26039
NNU_09707	1.23515	2.94608	3.29339	2.4085	4.54079	0.813863
NNU_09710	7.10564	12.5154	18.2985	31.0799	37.461	10.0426
NNU_09724	2.3731	1.0398	0.485558	1.16517	0.0439758	0
NNU_09735	1.99233	1.08733	0.635892	2.43018	2.83839	0.824658
NNU_09740	0.911212	2.38006	4.88913	3.30488	15.4607	12.6422
NNU_09746	0.237826	1.27248	2.90819	1.70887	4.43182	10.3315
NNU_09749	5.1701	22.1377	153.7	4.19081	228.535	1873.79
NNU_09751	100.202	41.7598	3.68682	56.6274	1.47323	1.27509
NNU_09755	61.5953	19.5598	1.38026	11.3773	0.141251	0.0911512
NNU_09763	1.51128	3.39761	6.40238	1.52522	4.36598	11.2516
NNU_09768	239.779	180.591	114.476	198.162	76.0173	64.8827
NNU_09779	8.37486	7.09294	2.98177	1.74892	0.915361	3.75009
NNU_09786	11.7496	6.546	4.83826	8.77728	2.60598	2.3972
NNU_09799	1.7628	3.48887	4.51718	2.16594	4.39674	9.61676
NNU_09816	17.8627	10.9459	5.5685	11.337	2.8251	2.48569
NNU_09818	14.8043	11.6054	4.49453	8.14528	1.80908	0.611948
NNU_09821	4.04912	6.63677	9.72729	5.53829	8.84737	18.0197
NNU_09831	231.113	93.9664	30.4054	104.399	5.72969	0.183882
NNU_09832	14.0122	7.47809	2.23712	6.35827	0.47943	0
NNU_09834	0.735645	0.960892	1.62226	1.00941	3.9624	3.08973
NNU_09851	6.19902	3.60288	2.42152	3.3407	2.05995	1.38857
NNU_09866	5.59988	0.918358	0.379627	2.16509	0.465966	0.235935
NNU_09885	3.30062	1.77805	0.809233	1.85871	0.994038	0.164571
NNU_09898	9.79826	4.71296	3.89634	4.30212	14.2465	0.682948
NNU_09900	25.8465	23.3119	11.6207	18.8929	2.52647	0.0150952
NNU_09905	3.23454	6.38362	4.18479	2.62781	5.83962	12.1819
NNU_09906	21.4332	13.8116	4.26446	13.9395	3.59845	1.10979
NNU_09910	2.41642	6.71634	6.36217	0.904755	1.73202	0.232152
NNU_09920	4.41469	3.98756	11.1842	9.63711	8.19957	40.6098
NNU_09930	0.630189	1.20548	3.77046	2.53337	6.94591	24.0479
NNU_09933	3.55853	1.05012	0.717753	0.976883	0.252571	0.0869442
NNU_09934	3.20582	10.0099	8.62957	25.4814	28.3919	71.0936
NNU_09946	6.15795	3.50952	2.05786	3.58004	2.25484	0.840177
NNU_09949	357.203	176.382	53.3307	2019.81	1301.18	270.806
NNU_09952	46.2399	25.1637	8.58673	29.7532	28.4593	3.5401
NNU_09954	13.7484	8.85201	3.3271	14.1715	7.10488	3.72524
NNU_09962	11.2554	9.29546	3.40537	4.3694	0.316929	0
NNU_09966	138.939	58.0706	27.3385	37.3712	7.37771	12.4906
NNU_09970	17.5555	10.9921	2.08966	8.10922	4.10249	0.0580976
NNU_09988	0.470551	0.913597	0.235952	3.82123	0.462479	0.417762
NNU_10005	0.322013	1.4094	2.44166	3.27155	2.49915	9.80085
NNU_10011	11.3525	12.8008	23.5331	17.3725	31.9173	42.6644
NNU_10045	5.74562	4.73923	1.59011	0.864296	0.304177	0.215319
NNU_10064	5.74811	2.63265	1.94257	5.47427	1.35808	0.564856
NNU_10094	15.0018	2.84372	0.287935	1.31631	0.324521	0.0743278
NNU_10102	0.806532	0.264185	0.361503	0.188039	0.250456	1.6206
NNU_10105	0.0748785	0.394039	0.388318	0.264419	0.558697	1.70662
NNU_10112	6.95087	3.73046	3.6518	3.79399	1.98122	1.50054
NNU_10122	49.5302	40.2646	18.1432	45.0224	59.8727	13.8032
NNU_10149	0.128685	0.488947	2.18511	0.337149	1.24891	2.08981
NNU_10153	3.40668	6.46008	10.9403	15.1815	47.6575	128.541
NNU_10157	0.140236	0.170496	0.440188	0.657867	1.18825	0.499674
NNU_10169	13.2521	6.0818	2.62093	3.42983	1.16454	0.304823
NNU_10178	5.18639	3.45575	2.01322	4.42544	2.14694	0.717894
NNU_10180	4.5045	2.71009	2.035	0.653495	0.41283	0.479034
NNU_10196	5.81802	23.4194	17.2031	20.7383	46.3726	45.4129
NNU_10203	0.4393	0.841841	1.21701	0.67747	0.910415	1.47754
NNU_10234	1.65849	13.1201	513.972	54.3815	7478.92	25700
NNU_10254	6.45332	7.65135	12.2183	9.378	11.2279	43.672
NNU_10271	3.76237	0.829945	0.2994	0.693028	0.0159303	0
NNU_10272	10.3159	6.93172	3.96854	5.28637	2.74005	1.90191
NNU_10282	0.0975431	0.821455	3.71622	0.407587	1.41674	1.10139
NNU_10288	3.21944	2.86222	1.66661	1.52495	0.413837	0.019814
NNU_10293	5.83168	8.06571	12.2321	3.37273	15.8798	49.947
NNU_10301	4.11068	8.79902	5.50215	4.13565	64.1709	1064.23
NNU_10311	66.2885	67.383	17.1325	25.3875	2.4185	7.20505
NNU_10315	0.233203	0.342869	1.10614	0.748098	2.40207	1.69457
NNU_10319	4.23427	2.28198	6.16825	25.5511	7.24702	2.55625
NNU_10323	6.58238	3.10788	1.85124	2.59708	0.661945	0.244058
NNU_10332	1.22496	1.85013	2.36878	0.601804	0.611767	7.01603
NNU_10334	0.305432	0.700973	3.44527	0.197489	1.42795	6.21366
NNU_10342	18.3103	10.1678	7.98403	11.6197	2.94088	4.03766
NNU_10345	11.7889	23.7237	28.9117	18.1438	29.3892	46.3876
NNU_10348	0.667183	1.06153	2.67101	1.13915	3.58838	10.9873
NNU_10358	54.2277	53.3906	23.7304	44.9137	12.1139	7.266
NNU_10396	4.05144	3.54074	1.66657	5.30089	1.8757	1.00525
NNU_10401	1.91063	5.44842	6.03039	14.8341	15.7398	5.37776
NNU_10402	437.294	178.866	68.0415	217.731	43.9998	12.9301
NNU_10410	24.9585	3.04361	0.970054	1.14631	0.168764	0.593904
NNU_10420	2.10284	2.28843	0.87416	3.92874	1.13663	0.369647
NNU_10423	5.35848	3.08161	1.22822	1.63008	3.8252	0.161679
NNU_10432	6.48822	9.42626	13.7205	11.1629	18.7025	36.0841
NNU_10434	100.934	153.519	208.711	120.926	367.688	942.088
NNU_10437	1.12574	9.59886	217.654	15.4341	1952.62	33953.3
NNU_10442	41.3219	35.5649	14.2657	16.7578	4.16131	0.864148
NNU_10473	92.5114	131.967	204.866	103.013	77.729	47.2085
NNU_10482	10.2829	7.95374	3.3483	2.85839	0.236377	0.171988
NNU_10486	12.1934	13.4768	6.07755	5.81481	5.38175	2.52536
NNU_10496	30.3209	20.3673	13.9097	14.5044	8.03266	5.15506
NNU_10501	10.7296	10.8247	2.41937	4.16642	0.200343	0
NNU_10510	2.45749	2.6799	0.815869	1.46144	0.65804	0.262501
NNU_10524	3.96685	7.59848	9.30894	5.16235	10.0023	10.8964
NNU_10525	1.22828	3.08274	3.89156	0.247283	0.648093	1.72804
NNU_10534	50.3775	49.6021	20.9579	13.1638	5.11631	7.58618
NNU_10543	0.186589	0.347982	0.46937	0.386454	0.82178	1.63655
NNU_10556	2.81779	4.01901	5.48609	1.96698	4.22468	2.83885
NNU_10589	83.9949	135.638	192.724	134.83	224.317	333.931
NNU_10590	0.786628	1.60675	2.33376	1.66358	2.31833	21.3521
NNU_10596	0.873889	1.00123	1.91514	2.03522	3.23054	5.38912
NNU_10634	2.01792	1.2579	0.88698	1.83998	1.6241	3.77655
NNU_10654	2.44689	2.28875	0.920992	2.65274	1.17913	0.261063
NNU_10667	4.19274	3.48535	1.63514	1.58457	0.616619	0.379924
NNU_10678	9.51505	5.97137	3.5243	4.5258	2.43308	1.82294
NNU_10697	5.47803	10.1978	23.3747	6.12756	16.9283	25.6963
NNU_10715	3.9548	11.8321	18.5144	6.41179	25.8678	103.319
NNU_10747	45.1742	44.3248	10.1261	82.7942	9.92137	0.365222
NNU_10748	10.7435	0.985501	0.167202	7.55128	0.504041	5.14151
NNU_10771	23.8348	18.5537	8.18413	11.0027	6.14755	5.34708
NNU_10782	0.544115	0.977417	1.90612	2.7073	2.81771	1.52285
NNU_10811	1.72915	3.00833	4.76017	5.84666	16.1057	53.0814
NNU_10815	1.59127	0.821083	0.470826	0.698041	0.401384	0.117066
NNU_10834	0.245678	3.2653	0.715395	2.42906	0	0
NNU_10841	68.052	30.2336	4.7788	18.5233	24.0202	0.840732
NNU_10854	0.00954445	0.118541	0.540711	0.0784339	0.47813	1.57189
NNU_10860	1.78824	3.35841	7.13541	3.24114	9.95146	16.8762
NNU_10891	37.7016	29.4627	7.91672	14.0988	1.0447	0.0367628
NNU_10914	73.2384	141.52	12.876	631.772	323.824	18.3248
NNU_10920	4.57617	10.268	0.806076	24.5004	15.1257	0.768964
NNU_10957	1.0412	1.04636	2.50139	0.384292	1.72685	6.61157
NNU_10960	9.06528	11.1847	16.2046	8.17015	12.0941	26.808
NNU_10963	10.397	7.6782	3.24047	5.5642	3.86701	1.0045
NNU_10964	20.0098	19.607	6.58628	8.04009	1.06236	0.397423
NNU_10972	2.0941	8.75625	5.78292	1.35249	7.49653	35.7551
NNU_10976	1.7364	4.03175	4.75973	2.32754	2.90577	1.42605
NNU_10987	19.3252	31.3159	62.3937	32.3177	54.1742	116.759
NNU_10992	0.137415	0.465722	0.34066	0.450159	0.41731	2.0213
NNU_10999	6.30222	2.44473	1.66658	3.92218	0.587228	0.396523
NNU_11007	39.575	35.3514	11.7007	16.4158	2.38007	4.97404
NNU_11019	0.997945	0.722004	0.485496	0.491968	0.1896	0.153006
NNU_11039	8.54607	5.11137	3.38992	1.75823	0.515327	0.120327
NNU_11053	0.098947	0.299002	1.29018	2.51262	4.96994	1.33663
NNU_11088	1.27987	1.66635	3.7923	2.93315	4.40222	7.96987
NNU_11091	11.7997	7.43053	3.17107	5.95938	1.03996	0.675655
NNU_11093	14.5477	8.34764	3.74777	7.14687	0.368494	0.0355729
NNU_11097	0.27927	0.755877	1.30594	1.27874	1.33815	2.78195
NNU_11101	44.0003	33.3445	13.9604	15.9761	4.1783	3.88273
NNU_11108	6.11618	50.8548	150.612	25.7078	158.016	673.756
NNU_11129	586.522	1430.75	2024.2	441.51	1175.39	3088.02
NNU_11130	36.0687	48.9426	75.951	46.7498	85.4146	168.315
NNU_11138	8.3761	3.48317	0.729951	3.54476	0.201595	1.8e-42
NNU_11141	215.402	106.416	13.9131	73.2437	3.03308	0.383422
NNU_11144	2.34872	8.38802	9.30654	0.995905	1.78194	3.12096
NNU_11152	19.5116	30.8903	38.2747	21.3998	25.6544	11.8421
NNU_11153	37.6457	133.106	207.738	11.5991	75.1645	758.579
NNU_11154	14.8726	31.3317	28.0224	34.4204	22.1896	1.38747
NNU_11159	280.329	888.019	662.838	475.463	883.941	1090.79
NNU_11162	15.163	13.1747	5.04831	6.3949	2.36132	3.56151
NNU_11168	9.21208	24.2535	44.4917	45.0033	84.1102	226.455
NNU_11172	12.3934	23.5085	16.7104	35.5417	24.6832	14.0706
NNU_11173	1.22394	2.55014	5.9185	1.53313	6.27521	7.72615
NNU_11180	20.758	15.545	5.41572	8.4716	1.11759	1.33679
NNU_11183	8.40172	13.0574	18.2375	9.41984	17.0398	41.6467
NNU_11199	28.8991	20.6631	6.73567	1.32805	0.249188	0
NNU_11209	1.41475	4.35079	2.30319	9.86122	9.73425	3.6919
NNU_11222	0.872546	2.23807	1.69304	0.342196	1.12194	18.4705
NNU_11229	0.778363	1.50658	0.402579	0.877755	0.998405	0.040463
NNU_11231	108.848	51.0345	12.8782	58.5539	2.60365	0
NNU_11258	2.95314	0.948647	0.714647	1.174	0.0842536	0.231139
NNU_11284	7.35012	9.9139	15.3182	5.86442	9.59347	20.2933
NNU_11289	1.2487	0.988482	0.406065	0.810335	0.170882	0.129968
NNU_11304	4.52091	9.2704	15.8294	3.64597	26.2475	129.97
NNU_11306	8.93402	18.5477	30.612	41.6537	62.5148	103.647
NNU_11351	8.83487	4.88701	1.99705	4.49491	1.27525	0.938127
NNU_11355	185.337	70.6194	19.5941	65.4782	8.98501	0.702891
NNU_11357	45.3087	24.9801	5.2447	29.4446	24.0904	12.7585
NNU_11375	4.90574	11.5259	10.5093	18.4973	6.95107	0.242956
NNU_11396	1.28841	1.84218	3.47849	0.947344	1.67737	4.01723
NNU_11429	42.026	53.1912	22.3617	71.0743	15.9902	0.178465
NNU_11434	270.332	185.759	41.9681	156.419	46.4445	13.9522
NNU_11436	90.0476	45.7014	8.35641	275.181	77.1531	18.6238
NNU_11437	59.3173	44.9235	10.0432	22.2041	1.60103	0
NNU_11477	0.116582	0.3927	0.379862	4.52157	1.68427	0.14557
NNU_11484	118.975	99.9693	45.0298	109.239	23.5269	19.7576
NNU_11500	23.8522	6.6768	3.3625	9.35131	6.19596	0.632553
NNU_11524	272.602	176.015	91.7097	142.613	158.167	5.909
NNU_11529	62.3382	34.1739	22.4735	15.0124	9.05874	5.28488
NNU_11542	25.1801	22.6731	5.63614	9.56632	0.732104	0
NNU_11558	13.9633	5.81853	2.8595	6.04628	3.51255	2.4856
NNU_11566	18.923	12.8438	4.53953	8.35711	0.514633	0.0561933
NNU_11568	16.8396	18.1693	5.09493	7.65	2.5028	2.08602
NNU_11571	242.617	102.864	32.9437	140.068	5.35529	0.72614
NNU_11575	51.6843	28.2286	14.7855	54.8299	52.3126	9.24684
NNU_11585	2.25802	39.8984	264.637	56.9176	351.119	236.147
NNU_11616	2.99473	2.299	1.24254	1.13359	1.35464	0.311896
NNU_11619	2.10649	3.12005	5.04561	2.43017	5.6512	7.71623
NNU_11644	117.325	35.8235	3.22036	7.52946	1.71265	0.0917147
NNU_11647	4.32516	4.45769	1.74694	2.0885	0.946046	0.0628169
NNU_11648	14.5541	10.0341	6.05152	7.13625	4.30833	1.38393
NNU_11649	4.59685	5.7633	12.7834	4.04555	5.48742	12.5943
NNU_11656	0.33602	10.6966	3.58155	1.15579	42.64	3499.31
NNU_11670	16.6644	11.2615	1.94139	4.10662	0.147783	0.0487249
NNU_11678	5.9568	4.52817	2.04478	5.03791	1.69464	0.981723
NNU_11683	0.267836	0.577005	0.546471	0.978415	0.950876	5.77907
NNU_11691	6.44367	4.19922	2.18691	3.8527	2.8966	1.31723
NNU_11694	180.385	93.9977	35.1239	59.3478	6.20641	0.171652
NNU_11696	387.817	176.76	73.3094	168.599	9.38402	0.51015
NNU_11698	79.773	48.8248	14.9562	38.123	3.13536	0.202245
NNU_11706	21.806	45.3158	78.4361	28.1963	44.5235	72.0351
NNU_11727	5.56059	7.04136	12.7395	7.39401	8.80272	15.5591
NNU_11728	35.862	13.9486	5.73527	30.5652	15.2332	5.15876
NNU_11732	352.884	188.761	52.0403	219.116	161.257	33.4362
NNU_11739	40.8455	18.6503	9.9547	28.4805	12.2723	6.77147
NNU_11767	1.56543	2.85076	7.66317	2.40836	9.73591	42.0218
NNU_11780	19.211	19.6882	73.1655	35.313	227.328	317.454
NNU_11788	61.7244	34.1073	10.3228	10.6723	1.0613	0.176817
NNU_11793	2.32746	6.17341	13.6654	8.8145	9.46258	3.58784
NNU_11809	16.1056	13.2318	4.58109	14.2474	15.075	6.9104
NNU_11821	190.832	118.034	21.1233	31.2034	2.92863	0.0777163
NNU_11828	47.3278	124.086	318.365	37.8019	113.575	45.4271
NNU_11850	292.245	152.608	68.0955	59.6043	11.8949	7.74321
NNU_11860	2.09324	3.0387	6.40256	1.87874	2.48132	4.77229
NNU_11879	53.1179	44.4305	11.1397	22.7452	78.0013	30.8509
NNU_11916	4.41378	8.09081	11.2088	10.2262	17.8919	51.7202
NNU_11923	2.06138	5.16491	7.38621	6.32294	6.68985	2.53538
NNU_11929	1.52409	1.14771	0.661341	1.35687	0.351585	0.0935283
NNU_11930	36.4531	17.5311	4.69372	18.4355	1.34741	0.071939
NNU_11958	8.76317	7.34265	3.39971	4.81745	2.86833	0.962352
NNU_11959	17.1752	20.7826	5.11582	13.3357	0.935093	0.0670288
NNU_11960	0.552488	1.74657	3.7967	2.20442	5.7225	9.33509
NNU_11967	3.06364	3.75086	7.40552	4.37823	9.30317	25.865
NNU_11971	1.94769	0.883326	0.60792	1.04284	0.268769	0.424386
NNU_11981	0.307631	0.592693	0.62793	0.584606	0.989101	0.465693
NNU_11986	0.429921	0.756407	1.54055	1.27537	1.85889	2.96539
NNU_12003	12.9759	25.1511	32.8809	18.5542	37.1611	46.1625
NNU_12008	12.6805	8.64092	5.05744	8.31874	3.37364	1.80615
NNU_12013	2.15625	4.06518	6.32425	13.6056	12.0627	4.07026
NNU_12032	1.45432	0.930981	0.380087	0.639652	0.307774	1.62604
NNU_12037	475.52	31.3429	1.64723	27.6555	0.583566	1.28126
NNU_12047	1.4677	0.820165	0.0262844	7.90733	5.47481	0.0306642
NNU_12048	66.1169	46.5878	16.8888	59.5227	28.9462	4.03674
NNU_12050	129.09	68.387	12.0205	80.2877	115.029	8.15131
NNU_12051	14.8597	8.79002	3.54636	5.80984	2.79849	0.482266
NNU_12066	34.0078	10.2368	13.4303	18.6812	7.45343	6.82992
NNU_12079	268.091	203.814	35.9095	70.0977	4.03454	4.87344
NNU_12084	10.5648	9.81869	4.98608	5.36908	2.73998	3.62323
NNU_12095	8.6328	4.82791	4.11392	3.60197	5.59769	8.02706
NNU_12099	0.65357	0.986549	0.894536	1.69889	2.36251	5.374
NNU_12108	2.08141	6.79826	7.93554	12.5283	7.25717	6.94517
NNU_12111	1.41131	2.75475	3.15392	2.38745	2.1189	0.596297
NNU_12112	6.90471	10.8304	24.0282	17.5061	26.2756	55.6355
NNU_12115	0.8752	1.20599	2.60539	1.71028	4.91239	15.7867
NNU_12144	2.30508	16.7817	11.1638	8.3413	24.56	151.147
NNU_12147	11.6649	9.16897	4.97479	9.46908	4.79038	3.30622
NNU_12150	0.678335	0.772332	1.52043	1.26506	2.01529	2.67947
NNU_12152	1.22862	2.23079	7.75076	26.2024	35.7281	16.1573
NNU_12181	28.2056	23.6474	5.95617	7.41609	0.587847	0.0160802
NNU_12186	0.321031	1.44935	0.691945	6.88784	5.17228	2.69777
NNU_12187	188.399	124.656	52.1755	137.15	139.198	12.6132
NNU_12193	9.11075	10.7243	21.3444	15.521	14.9304	34.3289
NNU_12210	24.448	30.9615	54.7262	38.4837	101.374	295.178
NNU_12211	0.664289	0.560859	0.317937	0.90642	0.235465	0.165374
NNU_12216	5.29089	3.82064	2.04352	3.44423	0.312674	0.038401
NNU_12218	35.3443	2.82542	0.083781	1.04552	0.0378853	0.0465501
NNU_12221	12.1208	7.49617	5.76505	21.0493	4.77528	5.10087
NNU_12226	6.22651	5.88282	2.17816	14.8964	4.00283	2.01876
NNU_12229	2.26605	1.25029	0.928494	24.4448	1.13337	0.137315
NNU_12248	5.38724	2.74685	1.21736	5.53332	1.69085	0.738752
NNU_12249	5.40942	4.08977	2.55987	2.30601	0.606133	0.618987
NNU_12251	26.6519	17.7686	9.60391	12.5523	4.37905	4.18355
NNU_12263	79.7762	240.77	317.887	165.92	605.701	2356.38
NNU_12264	630.794	1307.08	2017.07	872.106	6657.76	21299
NNU_12269	13.2449	24.0865	32.1965	17.4342	19.1027	49.7756
NNU_12272	6.34618	3.1561	1.76614	4.94142	1.77851	0.545884
NNU_12278	5.82403	3.61638	1.23345	2.09512	0.426019	0.145221
NNU_12289	4.54025	2.59914	0.923731	0.662464	0.069196	0
NNU_12291	0.359421	0.498824	0.685653	3.29271	6.33842	9.09056
NNU_12305	15.7119	3.46595	2.18247	14.2972	6.02086	2.31045
NNU_12313	457.192	266.243	89.3582	297.018	74.1869	22.1316
NNU_12324	2.06936	1.02517	0.26994	7.02053	1.32709	0.256397
NNU_12329	48.6008	19.8074	11.6562	62.0577	8.35818	7.49475
NNU_12336	3.25764	1.77146	0.468454	1.50332	0.497931	0.091434
NNU_12339	3.65735	3.22981	1.2582	2.90068	0.300437	0.113824
NNU_12348	15.3421	28.9879	44.0791	7.74064	30.301	226.515
NNU_12354	1204.89	592.921	437.103	678.968	323.46	93.6109
NNU_12364	225.957	74.5883	43.2282	105.758	53.4393	64.2637
NNU_12367	12.2407	5.57103	2.61996	6.75443	1.23456	0.693252
NNU_12369	0.612118	0.340645	1.21125	0.336933	0.976967	2.32076
NNU_12418	10.1122	3.92018	1.516	0.613717	0.10436	0
NNU_12424	0.296272	1.02737	0.890317	0.750354	1.11474	9.35844
NNU_12432	26.5075	14.6337	7.8379	14.9253	7.21723	2.71356
NNU_12438	15.4314	12.2901	4.67755	5.7846	0.898144	0.57972
NNU_12453	2.84964	3.6641	6.44233	7.36966	8.03591	22.2111
NNU_12457	19.6383	13.1774	8.5327	16.2435	18.7681	36.6632
NNU_12462	15.9303	9.61855	3.46754	5.56193	0.621834	0.2751
NNU_12474	15.9735	22.1579	79.133	20.2546	291.166	6955.13
NNU_12483	3.74782	7.68602	3.21739	5.42047	1.82914	0.337092
NNU_12496	6.51905	4.60965	2.78089	3.21177	1.38488	0.864268
NNU_12500	7.3816	6.02258	2.56063	2.95237	0.77206	0.563018
NNU_12507	1.08474	0.471315	0.216892	0.385855	0.0727333	0.114567
NNU_12508	11.7739	7.15639	3.98534	7.60876	4.82702	2.05275
NNU_12514	3.74539	8.03222	8.13024	8.57735	13.3656	25.3513
NNU_12526	0.289178	0.828828	1.37215	1.0798	2.56574	9.05974
NNU_12535	9.12155	6.07047	4.03262	6.89236	3.06013	3.3071
NNU_12549	1.15077	1.089	2.32247	2.85738	18.0018	70.8429
NNU_12550	4.74225	2.49221	0.757988	4.21422	1.94524	0.180128
NNU_12573	0.552451	0.314863	0.161638	0.620434	0.121543	0.0160145
NNU_12602	1.74999	1.19334	0.640252	0.545486	0.167023	0
NNU_12605	65.3888	41.3242	20.1063	53.1623	15.3669	5.59463
NNU_12621	12.2657	7.93385	2.85751	3.81285	3.35017	1.91626
NNU_12629	1.02046	0.363064	0.0508384	0.759828	0.10584	0.0460465
NNU_12635	8.21226	4.07641	1.05974	3.0805	0.173208	0.329672
NNU_12663	6.16798	2.0582	0.713387	2.64812	0.111561	0.00932757
NNU_12664	12.1492	4.96688	4.82217	8.49529	3.57529	3.0915
NNU_12675	761.886	189.871	32.963	224.58	39.0652	9.11076
NNU_12677	466.876	124.996	53.3717	17.0517	1.85505	1.09023
NNU_12710	5.76882	5.58846	2.82187	5.44662	5.21893	2.30075
NNU_12712	0.527694	0.962735	2.1515	2.73717	4.31262	10.4251
NNU_12740	32.5201	20.5191	5.45958	16.0543	2.41741	0.511011
NNU_12752	0.277069	0.358193	0.892037	1.04031	3.86385	17.7529
NNU_12754	1.01701	1.66627	3.50546	1.14777	3.32304	15.4046
NNU_12758	1.45396	0.308627	0.435461	0.59158	0.0523228	0.127381
NNU_12760	139.232	24.4617	12.1558	17.6365	5.47474	4.19713
NNU_12763	5.62223	2.98484	1.8368	2.54462	1.55948	0.529741
NNU_12790	107.878	73.317	13.3799	48.1601	24.6253	1.68111
NNU_12791	10.8653	6.4373	2.06793	6.19331	1.11802	0.501972
NNU_12805	2.46901	4.27762	6.90714	7.6296	11.253	18.7202
NNU_12809	12.9879	27.5588	25.5858	7.06702	12.9504	25.9277
NNU_12814	0.874039	0.381594	0.210594	0.720621	0.302913	0.190493
NNU_12830	25.8299	20.6367	53.027	58.264	77.3018	141.049
NNU_12840	14.7694	6.5849	0.977304	16.0337	1.72041	0.385552
NNU_12852	11.3592	6.68949	2.75196	6.57473	0.569089	0.14401
NNU_12860	6.51528	4.58971	2.58495	7.44919	5.58178	13.593
NNU_12876	4.29974	7.53771	13.7738	5.53394	28.6727	46.9664
NNU_12909	0.185085	1.13973	5.92475	0.802194	7.57533	0.671705
NNU_12926	46.563	26.4142	8.81162	16.925	2.70754	0.520207
NNU_12929	6.42357	3.35248	0.425671	13.3955	0.772462	0.034066
NNU_12934	4.57076	25.7048	27.8804	40.0803	89.1064	171.794
NNU_12937	3.05023	2.52475	1.31362	4.20734	2.32183	4.262
NNU_12944	20.4999	14.2289	7.9723	22.0333	6.73797	2.99128
NNU_12949	17.4185	22.0485	36.0899	25.6699	40.4835	106.699
NNU_12950	3.26386	1.30661	0.487179	3.01943	1.73518	0.586917
NNU_12954	0.0698749	0.139236	0.516204	0.311008	1.14394	2.87329
NNU_12992	454.89	173.447	134.764	937.736	553.71	213.206
NNU_13007	2.89039	3.53391	11.2679	4.42884	8.01698	20.9167
NNU_13009	3.09164	3.86744	7.01468	5.64007	6.23708	12.6262
NNU_13021	50.7642	131.459	303.242	186.34	772.323	1740.36
NNU_13025	83.6947	47.294	18.7649	50.431	8.89062	3.0877
NNU_13034	0.122261	0.283534	1.20106	0.358567	2.14715	15.5505
NNU_13053	0.396506	1.17768	1.00917	1.13318	1.14066	2.63312
NNU_13059	0.223583	0.763633	4.11837	1.17159	3.18312	8.3857
NNU_13060	0.626981	0.967571	1.30296	0.668068	0.916236	3.09506
NNU_13080	128.848	54.8484	68.6547	611.274	653.155	284.858
NNU_13121	4.81279	5.17641	2.56285	4.31737	2.20845	0.485444
NNU_13126	13.0407	7.61395	2.92904	2.1362	0.433689	0.214779
NNU_13149	190.04	159.034	14.2569	72.1505	12.539	2.31949
NNU_13152	22.1265	14.8737	2.19409	16.427	2.45444	0.197391
NNU_13177	6.79057	11.437	14.8719	16.2582	26.9281	46.9684
NNU_13196	6.74102	4.04323	1.80408	3.49202	0.510184	0.13828
NNU_13198	30.4403	15.6525	3.73549	16.8069	8.86156	6.47984
NNU_13221	75.4771	28.1854	8.904	93.9161	35.8241	1.40198
NNU_13225	7.97166	32.1208	88.2457	57.0748	81.5777	19.2797
NNU_13230	1.52364	0.754767	0.46761	0.636307	0.14709	0.0367317
NNU_13254	4.06682	1.73788	1.58731	2.40394	0.679668	0.826883
NNU_13271	8.31356	6.11411	2.36105	6.32215	3.43392	1.95564
NNU_13277	30.2968	42.7369	129.637	44.3631	366.442	79.2424
NNU_13280	2.50442	6.56314	7.56486	1.92902	4.01752	2.92115
NNU_13289	18.0408	9.46419	8.33975	17.3498	6.47263	1.39685
NNU_13296	177.209	111.823	63.7514	65.3361	26.9371	15.0145
NNU_13303	75.9783	60.7643	19.5709	49.7138	15.8541	23.417
NNU_13309	6.3455	4.01578	1.48887	2.20272	3.98562	14.4381
NNU_13333	13.5811	36.0114	56.6788	17.3339	63.3859	125.422
NNU_13354	10.2002	3.70186	0.737757	23.8838	43.9474	20.1804
NNU_13355	2.20995	3.16307	1.33854	1.99227	0.674275	1.02261
NNU_13376	6.29427	21.4332	41.2848	19.8112	89.5615	177.042
NNU_13377	11.1588	9.65727	3.06157	3.31268	6.20115	16.0062
NNU_13390	13.8809	9.05894	3.62176	3.57013	0.931417	1.67631
NNU_13392	4.81357	7.58543	17.9132	9.25515	13.1609	34.9402
NNU_13396	9.12998	17.6746	43.1926	4.26213	21.5271	89.2658
NNU_13397	3.62068	19.5926	32.491	29.8537	89.2458	113.229
NNU_13403	9.66045	24.1004	50.79	23.1976	66.1711	152.605
NNU_13412	2.1627	1.50326	0.660881	0.976813	0.349431	0.26105
NNU_13424	2.28142	1.13894	1.01321	6.61801	4.11806	1.84915
NNU_13425	4.82145	3.00736	0.390524	2.1459	0.0766531	0
NNU_13438	11.4421	50.0596	79.6861	61.2247	382.077	1366.71
NNU_13442	177.377	160.48	61.4147	75.7694	60.3185	10.1566
NNU_13453	156.967	112.546	25.4701	31.4123	2.6138	1.96779
NNU_13458	12.4508	24.139	45.4595	8.50765	32.9363	309.925
NNU_13459	0.856556	2.90108	4.41652	3.08174	5.99064	13.5279
NNU_13471	14.5252	21.6997	34.0052	12.4345	39.9641	161.79
NNU_13511	162.291	35.1878	18.7857	68.7814	12.4657	8.75811
NNU_13518	43.6312	40.0851	20.5377	30.5159	13.1156	6.88222
NNU_13523	0.0771915	0.390736	1.54638	0.0344885	0.1263	4.33961
NNU_13524	9.78644	8.47501	2.82095	2.86869	0.927473	0.642738
NNU_13533	33.7642	16.0224	6.05138	10.5987	0.814588	0.651801
NNU_13534	4.43437	2.73318	2.05539	3.11242	1.82305	0.783782
NNU_13544	21.5334	32.9753	45.7016	29.8121	68.0634	74.2438
NNU_13547	0.384793	0.58355	0.583966	0.696249	1.36537	2.8423
NNU_13581	31.4203	22.0573	10.5064	17.1261	2.07787	1.44344
NNU_13582	0.987147	1.7552	2.06604	1.16056	3.00968	12.2455
NNU_13595	4.06845	2.98552	1.67181	2.47629	0.158002	0.21259
NNU_13617	29.856	50.5299	66.6506	28.3662	40.9256	63.121
NNU_13622	1.87851	0.802324	0.452268	2.60786	1.87205	0.935491
NNU_13627	67.1564	58.4986	27.3628	63.9845	38.245	8.97852
NNU_13628	1.82062	12.1742	16.6409	28.9188	52.5355	9.41966
NNU_13635	85.2113	45.0741	13.1039	33.2772	4.01972	1.87017
NNU_13643	34.5484	47.9408	72.4876	49.1422	80.6578	125.566
NNU_13646	30.163	16.3514	6.49228	11.4125	0.987888	0.638397
NNU_13652	19.5447	17.6037	9.04978	11.3932	6.25781	6.03972
NNU_13655	6.28802	9.01181	14.7068	6.81409	8.42792	19.9138
NNU_13657	423.735	235.434	114.031	77.4591	17.5695	9.52705
NNU_13660	48.4424	12.5343	13.3908	77.6454	59.5479	30.7801
NNU_13671	9.82743	4.78577	1.37984	6.37252	0.412767	0.0148751
NNU_13675	0.823418	1.73373	1.90599	0.855552	2.65348	5.45528
NNU_13680	2.29998	3.49297	5.46518	2.30515	6.79412	7.36788
NNU_13687	18.9756	11.3522	5.53255	2.75447	0.414525	1.84115
NNU_13688	14.7882	10.6418	5.53549	7.06205	4.61525	2.88225
NNU_13690	0.302706	1.26341e-15	0.305175	0.344584	0.446514	6.17527
NNU_13694	4.30913	3.70892	0.960216	1.97866	0.262184	0.258776
NNU_13718	3.1181	7.39758	7.98434	6.37616	11.4672	14.7744
NNU_13719	1.66897	0.253859	1.20384	2.00198	0.664767	0.0246346
NNU_13724	3070.32	1917.57	876.615	1313.05	651.214	164.154
NNU_13730	54.1728	39.5016	17.989	27.3191	5.45714	4.72609
NNU_13739	0.519447	1.89723	1.55609	2.16002	6.27262	9.66477
NNU_13746	6.70677	2.38581	0.531742	26.5931	30.4699	6.68913
NNU_13759	11.2454	6.8012	4.55728	3.87346	1.19312	1.32371
NNU_13771	7.13292	14.2584	15.5601	5.80337	53.261	220.511
NNU_13777	433.409	322.738	113.383	200.748	107.262	40.6194
NNU_13780	9.1722	2.62578	1.69365	3.99114	2.56882	1.17597
NNU_13781	16.2668	7.74299	5.31655	25.5711	9.5783	4.16227
NNU_13806	14.4857	8.62887	4.62607	12.6984	3.73474	3.49403
NNU_13809	8.84781	5.71071	1.97788	7.64598	0.822612	0.449354
NNU_13819	9.9464	1.56595	0.359642	0.417701	0.0108189	0
NNU_13843	9.48589	17.2778	21.785	2.65697	12.6196	66.6015
NNU_13849	0.771857	1.91384	3.35488	2.00457	4.95271	10.1583
NNU_13864	5.01918	2.64556	0.783493	0.589707	0.00849825	0.0173888
NNU_13876	3.19327	1.38297	0.332308	2.93828	0.540688	0.176829
NNU_13884	9.80982	1.55903	0.873163	3.63267	0.772661	0.108119
NNU_13896	0.248369	0.341558	0.732737	0.301887	0.149999	0.126876
NNU_13900	2.21291	5.22297	15.7655	5.67683	48.7841	264.669
NNU_13906	179.033	63.382	27.609	104.84	64.0351	32.7961
NNU_13918	1.74307	2.8713	0.61858	1.13605	5.02436	3.30167
NNU_13926	1.26223	2.80135	3.26769	1.59113	0.556808	1.36677
NNU_13927	1.60917	1.06139	0.57223	1.64966	0.285073	0.221555
NNU_13938	12.2048	7.35991	3.2582	4.7121	1.60685	1.37275
NNU_13956	15.6976	13.8879	5.80618	9.74293	6.47788	1.49509
NNU_13959	81.4415	53.802	28.6437	17.0531	7.40518	10.8882
NNU_13973	1.20627	4.7042	12.3369	0.911258	4.18369	32.6771
NNU_13978	4.0862	3.05909	1.58357	8.74881	6.41652	3.34486
NNU_13987	20.2111	52.3021	82.2536	19.6197	19.1483	47.9556
NNU_14003	63.0159	51.8426	18.1598	13.7695	0.932778	0.102817
NNU_14005	9.64907	5.66554	1.52217	3.77901	0.370671	0.0823195
NNU_14006	0.667571	1.01175	2.31087	0.512688	1.52235	3.20581
NNU_14008	10.6364	3.56266	1.54329	2.0847	1.09114	0.368632
NNU_14011	5.20612	9.7091	14.03	9.08034	17.729	39.8557
NNU_14018	4.96208	9.17792	11.3088	4.31466	8.76869	56.3316
NNU_14027	10.5815	5.67713	1.18231	5.21905	1.07253	0
NNU_14053	10.4425	9.55825	20.9084	12.7905	26.2481	25.7407
NNU_14065	8.85376	5.7388	2.96011	15.1796	5.91236	5.54655
NNU_14081	6.76608	8.93655	13.1834	10.7002	15.3419	28.4781
NNU_14092	34.1538	22.5049	5.71209	15.5189	1.36527	0.171957
NNU_14094	107.407	52.5606	23.4438	50.7814	9.70875	6.63558
NNU_14096	38.1022	30.7857	16.1028	18.9568	85.5349	19.2382
NNU_14109	1229.4	538.494	188.674	547.242	561.878	264.052
NNU_14124	1.20604	1.59149	2.51301	1.46882	2.17745	3.23677
NNU_14127	2.61825	1.79422	1.10173	2.79401	1.46085	0.622481
NNU_14161	2.24434	9.5922	16.2055	6.52551	15.4464	5.48299
NNU_14168	1.7794	5.05144	9.93822	5.59801	11.5503	26.3247
NNU_14183	19.4046	15.2968	4.51634	10.4584	2.34524	1.09286
NNU_14225	14.8577	9.23837	4.38921	23.134	28.7975	5.42441
NNU_14237	14.89	39.9764	53.5682	24.6072	197.741	725.629
NNU_14240	10.7371	5.24372	2.2216	119.196	92.4524	9.84639
NNU_14244	2.88171	2.30629	0.791402	2.16877	0.207145	0.790902
NNU_14265	0.132606	0.226017	0.704953	0.604454	1.34919	3.66214
NNU_14272	31.4301	64.9078	37.8428	78.732	14.9032	2.32152
NNU_14314	221.313	159.234	65.4632	92.0308	24.9422	13.2379
NNU_14321	86.0255	65.3468	24.6969	59.3136	24.6237	2.01612
NNU_14335	4.20742	3.46425	0.951481	1.6831	0.116849	0.067465
NNU_14344	3.74738	12.1257	19.4818	1.56048	55.4664	2064.93
NNU_14357	5.57946	1.38342	0.754797	2.48528	1.31456	10.9831
NNU_14374	4.64202	7.86892	11.8489	8.76063	24.3487	17.0255
NNU_14406	42.2811	34.865	19.7969	26.6447	18.0104	4.5901
NNU_14428	12.5378	23.8619	28.188	23.698	52.8915	118.893
NNU_14439	5.08735	1.3262	0.450345	1.50861	0.244886	0.455959
NNU_14449	14.8843	7.39736	3.67658	4.15343	0.980194	0.152097
NNU_14461	0.197468	5.08167	1.94027	0.612486	2.01998	33.1558
NNU_14497	60.9752	41.0888	15.5333	33.9504	31.5005	11.1526
NNU_14498	2.29931	3.62614	4.03217	2.9323	6.32919	8.46433
NNU_14501	166.991	132.884	33.5213	178.042	383.707	21.1093
NNU_14506	9.49585	5.83517	2.02511	20.2368	52.7444	4.60644
NNU_14517	2.82838	1.34885	0.631628	1.97054	1.15771	2.83541
NNU_14522	7.61329	5.26513	3.33063	3.63179	1.81046	1.77923
NNU_14527	14.4118	28.8983	19.8428	39.0613	18.5909	8.11034
NNU_14531	60.2184	34.9139	15.5241	43.1279	10.2522	1.49165
NNU_14533	10.8232	8.0285	3.45292	1.69928	0.65528	0.0788093
NNU_14537	0.260927	0.648507	1.83023	0.288009	0.504673	2.75943
NNU_14541	75.1011	59.9634	36.6257	44.806	14.1303	12.9414
NNU_14544	2.75652	5.01061	6.40033	5.96121	18.2739	43.359
NNU_14545	89.1816	28.803	22.5539	45.308	26.0031	19.7556
NNU_14546	57.8502	33.7275	17.1469	22.5586	6.01227	3.24686
NNU_14570	27.0542	25.225	12.1961	18.2354	21.1214	9.43674
NNU_14574	1.65617	0.861807	0.441667	0.441596	0.223267	61.0921
NNU_14576	11.2229	7.15923	2.99156	4.86755	0.467678	0.062513
NNU_14590	16.1329	44.1584	90.7921	22.4113	33.9625	3.68848
NNU_14605	10.5799	5.74282	4.44913	5.80175	3.19487	1.61307
NNU_14610	4.71777	1.65104	1.17174	3.44882	0.599589	0.920221
NNU_14611	19.9948	13.357	8.84705	13.4135	2.91791	1.65451
NNU_14621	7.75236	4.44356	3.31578	6.81633	2.96526	2.02639
NNU_14622	6.04003	2.46843	0.916042	3.18247	0.556388	0.111517
NNU_14629	5.83083	3.38932	1.85116	2.74104	1.62481	0.753492
NNU_14637	12.9803	5.47085	1.30251	3.26349	1.04659	1.92097
NNU_14642	0.433254	0.611778	1.43026	0.951982	0.945223	0.261764
NNU_14643	1.22047	2.55029	5.37883	2.72956	3.76801	1.52085
NNU_14679	0.639262	5.25219	17.1982	2.21574	15.22	22.8185
NNU_14680	0.69058	2.84379	10.6364	3.42096	8.73716	14.8207
NNU_14682	0.447612	0.973433	3.74742	0.460826	4.36737	14.6636
NNU_14718	22.7852	17.7102	10.679	21.2461	15.2423	32.066
NNU_14722	43.1401	94.4184	75.1626	128.268	91.48	25.9912
NNU_14734	118.266	60.961	41.5101	80.1202	103.864	33.4634
NNU_14752	4.04106	1.12221	0.584801	3.79877	0.559744	0.251886
NNU_14758	63.1587	42.6158	13.3202	28.8498	3.03914	0.926449
NNU_14779	3.4883	8.43748	3.10404	3.33809	6.78958	1.42107
NNU_14780	0.767282	1.84623	3.26012	2.85089	1.86077	0.836651
NNU_14801	192.411	111.853	78.4618	41.4795	19.6113	12.919
NNU_14807	8.84609	11.5859	18.617	20.9138	30.1148	51.6028
NNU_14810	56.8104	81.9313	145.09	74.5121	115.78	373.968
NNU_14833	19.5739	7.04385	4.5508	3.35582	1.61475	0.811836
NNU_14857	52.1994	46.0655	17.392	46.8485	19.9174	2.62847
NNU_14864	1.54238	0.986466	0.43612	1.43825	0.739887	0.193586
NNU_14866	3.85149	2.18382	0.702666	2.45892	1.05686	0.23329
NNU_14889	0	0.0400597	0.74562	0.18536	0.285737	3.24395
NNU_14914	2.12617	0.899671	0.309508	4.52289	11.7775	4.57984
NNU_14937	22.1374	17.7786	10.1629	19.0841	9.54992	5.32843
NNU_14940	6.66066	5.03886	1.20805	2.04991	0.23905	0.140256
NNU_14942	0.91946	0.669305	0.290168	0.84715	0.294806	0.0947109
NNU_14960	0.154523	0.399208	1.57641	0.781569	1.23185	1.84457
NNU_14974	302.613	252.648	137.283	289.804	98.96	11.9945
NNU_15025	0.574811	1.03573	1.49621	1.64524	3.76052	10.4345
NNU_15032	5.89834	15.6692	1.59464	5.1643	5.09829	0.257237
NNU_15042	101.096	42.3608	23.773	34.5366	19.7175	40.9899
NNU_15045	0.735709	2.17043	1.20497	0.795028	1.48155	0.550014
NNU_15046	9.38748	4.08433	6.24227	4.37387	2.5212	0.789319
NNU_15060	4.30467	2.2652	1.10552	2.95346	0.0953893	0.0620083
NNU_15069	10.9557	6.90878	1.87299	5.21433	0.26532	0.0721311
NNU_15076	2.4223	3.2671	5.7828	3.34929	5.1408	10.0176
NNU_15077	19.0917	15.7427	4.20471	5.84664	0.49829	0.055558
NNU_15111	2.26678	1.03496	0.707834	1.15648	0.289546	0.0192707
NNU_15122	27.5448	19.1893	6.0605	17.9661	15.1801	7.82994
NNU_15123	116.838	44.7081	12.8627	83.914	13.152	2.07469
NNU_15131	35.4493	24.6343	12.6742	25.2185	4.91516	4.45997
NNU_15144	11.7489	11.0505	5.04338	5.5892	1.15554	1.09024
NNU_15162	5.46055	4.42188	2.42937	6.34112	0.823966	0.299722
NNU_15171	192.093	122.125	68.1419	161.228	69.4717	11.6295
NNU_15179	25.3606	90.3227	212.273	63.6369	567.216	1225.7
NNU_15187	126.828	56.9158	20.5172	64.9399	4.31165	0.449718
NNU_15191	0.196011	0.329931	0.764606	0.405115	0.512689	0.076785
NNU_15196	153.146	79.2509	41.4845	84.0471	41.0132	22.8226
NNU_15213	345.111	213.724	112.647	249.935	79.1103	20.3822
NNU_15221	1.38879	7.1974	15.8993	7.82952	12.5259	24.7206
NNU_15246	21.6242	15.7573	5.16296	8.44938	3.50548	0.509746
NNU_15251	4.09621	1.39149	2.17837	1.84675	0.780036	3.22681
NNU_15252	21.0721	5.3942	1.57955	1.16605	0.122186	0.0839898
NNU_15257	6.04854	8.51566	0.872481	6.84654	0.997217	0.0442113
NNU_15262	1.97156	4.11283	2.83929	8.3089	1.0162	0.909921
NNU_15263	14.9527	31.3258	39.5009	33.3012	51.472	81.6175
NNU_15265	8.00539	1.35873	6.08026	2.24881	1.49488	7.08152
NNU_15271	0.953315	1.68552	0.343071	2.55336	7.43171	0.468532
NNU_15275	2.79568	1.52856	0.358493	1.48971	0.226782	0
NNU_15282	8.25861	5.66003	2.23749	1.36018	0.306081	0.1939
NNU_15287	13.3357	7.32604	2.94026	8.86936	6.71057	2.22366
NNU_15309	2.1762	4.12242	7.58821	4.0229	6.84592	20.9461
NNU_15327	0.216027	0.75881	6.08678	1.41093	7.36804	76.8328
NNU_15335	10.9558	5.20802	2.27561	2.38381	2.08396	9.22803
NNU_15345	0.882953	0.957159	2.43812	18.3145	46.4968	38.6164
NNU_15348	10.3962	3.44652	1.54003	5.21249	2.93618	1.50079
NNU_15356	1.71996	0.805069	1.44938	0.931054	0.309075	0.5722
NNU_15360	586.752	705.668	1355.03	846.711	2911.66	3233.24
NNU_15368	787.782	511.237	308.676	1479.27	1012.26	452.28
NNU_15400	38.0675	19.3853	8.1922	14.9065	8.8026	7.05542
NNU_15412	820.706	712.274	335.28	1520.46	388.628	17.127
NNU_15439	3.15886	3.74465	8.88699	2.88787	5.83699	35.8735
NNU_15490	4.32863	8.6747	25.9418	10.1109	34.2199	390.968
NNU_15495	2.52773	2.37738	0.934488	1.76468	0.656409	0.617961
NNU_15516	1.83393	1.33252	0.581346	1.34819	0.169684	0.0134218
NNU_15517	5.68823	5.43911	1.09502	1.24332	0.227941	0.0266763
NNU_15519	197.117	166.28	34.0013	73.9469	4.41825	0.216764
NNU_15523	9.84215	26.1456	29.8169	2.92337	9.13114	4.32183
NNU_15555	8.70797	4.29821	3.17525	4.44179	2.05052	0.653642
NNU_15556	7.84518	9.3282	36.6128	3.7525	66.3495	540.095
NNU_15566	6.63972	3.70707	1.84858	3.75902	0.184091	0.053098
NNU_15603	1.14121	0.505014	0.448406	1.02395	0.281004	0.456724
NNU_15620	40.775	25.337	0.708304	26.5267	15.0612	0.864037
NNU_15621	6.98366	8.17179	0.380797	6.13419	5.40147	0.158412
NNU_15627	3.19335	1.57593	1.20422	2.98249	0.867115	0.220582
NNU_15631	13.8985	2.24591	1.54648	1.97727	0.125384	0.010016
NNU_15637	0.822499	3.029	3.02762	2.40958	5.64055	9.00512
NNU_15647	202.178	196.689	52.6987	59.1277	101.036	16.2228
NNU_15649	11.9078	10.722	3.34475	6.12724	6.02312	1.8659
NNU_15650	6.26048	3.10902	0.155196	4.09567	3.74474	0
NNU_15651	417.651	322.93	62.2878	180.667	190.837	22.1269
NNU_15662	0.504784	2.18877	7.06009	4.15304	22.2732	27.5928
NNU_15677	57.0958	36.1303	9.60759	18.2765	1.39287	0.252816
NNU_15678	19.9876	13.7117	7.31738	8.1914	2.11441	0.83785
NNU_15691	0.0890306	1.78198	56.2582	7.11394	1859.22	23891.9
NNU_15702	1.84744	1.05924	1.00149	1.52564	0.576765	0.4984
NNU_15715	7.93384	2.5082	1.22673	3.30524	0.809609	1.3394
NNU_15743	4.04152	2.06199	0.903085	3.50707	0.668181	0.0456214
NNU_15748	16.3064	11.6615	6.70807	21.6415	27.1796	0.68641
NNU_15752	21.3596	14.1601	4.90823	5.24522	0.756518	0.106634
NNU_15767	7.29677	2.64248	2.64323	2.98439	1.10965	0.984468
NNU_15780	8.77366	6.75705	3.09236	4.69821	4.48956	2.16581
NNU_15782	0.186994	0.41752	0.616415	0.855355	1.04731	0.28474
NNU_15801	306.708	45.106	2.82955	58.0602	3.40547	0.592599
NNU_15802	6.7995	3.89917	2.43221	4.97495	0.894365	0.250969
NNU_15819	12.3553	28.8938	15.7698	21.905	15.786	1.54293
NNU_15830	3.82845	8.1771	12.2697	3.95302	2.59174	1.88631
NNU_15831	10.6832	7.03189	0.635099	2.74778	5.31139	0.364182
NNU_15832	500.124	966.347	1343.01	907.091	2168.81	2099.4
NNU_15837	14.5718	11.2802	6.68164	7.76654	3.09881	1.37661
NNU_15839	0.900172	1.84153	2.483	2.8279	5.43994	13.5933
NNU_15844	1.61954	3.11751	4.6073	1.59611	2.52339	14.6939
NNU_15877	4.26089	13.778	16.5285	8.03417	17.4546	11.1108
NNU_15890	4.71922	1.66454	1.08689	2.69788	0.72609	0.706449
NNU_15891	30.1494	45.8493	69.5901	41.8404	91.1188	301.414
NNU_15895	0.905748	0.565375	0.15161	0.472155	0.0863766	0
NNU_15897	1.43138	2.13942	0.985028	5.82684	3.26661	0.905048
NNU_15931	1.52125	0.364329	4.94534	2.12068	0.914558	0.0655947
NNU_15939	671.619	224.682	55.3554	220.553	13.1384	37.3934
NNU_15940	4.02791	2.15947	0.884082	2.13088	1.81846	0.440386
NNU_15956	150.339	65.3124	107.418	85.1425	68.0647	465.383
NNU_15960	0.0581059	0.157434	0.465926	0.958635	3.35579	5.90089
NNU_15964	9.55141	27.3583	44.8908	18.416	43.77	93.6517
NNU_15965	20.65	14.0377	5.25861	13.3656	8.32521	0.637994
NNU_15966	89.9184	316.842	972.91	431.558	4429.37	4252.19
NNU_15976	11.4576	7.31282	1.60807	63.0088	28.5208	6.69
NNU_15978	156.246	115.961	31.2899	604.096	369.577	34.8666
NNU_15988	0.548072	1.0646	1.36229	1.30227	1.20106	5.42498
NNU_15990	23.3408	17.6123	5.62851	11.3517	0.808766	0.28441
NNU_15996	0.0991548	0.627455	3.02475	0.420132	1.75062	24.1724
NNU_16012	17.6951	39.2513	28.3084	123.686	15.2923	1.03554
NNU_16021	40.9896	22.0842	11.7526	35.8394	23.1857	3.8743
NNU_16030	0.45854	1.048	2.02163	1.78723	3.87612	5.35288
NNU_16035	2.06323	4.37575	7.8945	10.7497	17.2071	44.5159
NNU_16058	21.4375	12.5283	4.44863	5.96938	0.961477	0.439514
NNU_16062	10.4473	4.59106	7.27673	8.58598	4.54001	2.5185
NNU_16065	3.74025	1.29564	2.36181	1.28786	2.54923	16.8816
NNU_16076	7.35845	5.33638	2.15878	5.0673	2.39983	0.420235
NNU_16104	54.0566	40.4472	20.7783	29.4482	11.2332	3.24134
NNU_16126	7.77121	3.85365	4.01591	6.30351	3.36396	2.66442
NNU_16135	12.7513	8.05882	4.5426	6.26633	1.31846	1.35844
NNU_16150	12.0378	7.78809	19.2245	14.8697	8.33526	2.43744
NNU_16166	2.38729	4.61733	5.20836	10.2643	13.1153	28.4962
NNU_16168	0.20525	0.31139	0.589116	0.232749	0.131438	1.29836
NNU_16181	3.3094	1.467	0.726807	1.50947	3.07611	3.8004
NNU_16184	0.31555	0.547952	0.999221	0.539711	0.670064	1.40648
NNU_16188	15.6151	20.2605	31.7324	25.5388	49.7045	59.8663
NNU_16201	26.4724	20.94	9.88656	42.4907	17.2832	5.11274
NNU_16211	1.28134	0.948072	0.525994	0.510038	0.223904	0.134946
NNU_16218	27.7825	14.3715	2.78626	16.5017	4.38666	2.49496
NNU_16224	98.2522	51.9899	36.2054	66.4177	13.8045	1.19579
NNU_16227	44.906	32.8458	21.2704	22.7402	13.5365	7.67375
NNU_16230	2.91846	5.2179	6.42334	3.9404	5.69148	11.0151
NNU_16231	4.30016	8.31473	14.3603	10.9393	33.0238	58.4161
NNU_16235	220.748	82.2803	96.1968	78.5621	22.7073	18.0366
NNU_16246	32.7543	15.9219	7.86102	22.9012	15.2965	9.3877
NNU_16247	0.498937	0.901048	2.03984	0.619516	1.92726	3.31732
NNU_16252	4.6538	16.0561	36.2221	15.1478	51.7576	127.609
NNU_16271	228.333	140.002	68.5782	107.361	40.0985	5.71787
NNU_16281	234.357	120.817	42.828	407.86	125.485	118.619
NNU_16282	11.6558	6.16968	2.08661	9.78305	0.579792	0.0321463
NNU_16287	17.1202	10.963	6.58194	6.70818	7.64974	14.4189
NNU_16307	0.532182	0.383208	0.139055	0.582564	0.425397	0.096105
NNU_16309	0.414953	1.06305	3.40312	3.14216	8.427	17.8767
NNU_16358	2.45578	0.57221	2.76444	0.0383693	1.95133	2.432
NNU_16368	20.8044	5.03817	2.58759	32.4296	21.9254	6.62507
NNU_16375	0.825423	1.98101	2.44317	3.39756	8.37013	9.81763
NNU_16388	40.707	36.0473	170.509	42.8618	402.122	1336.89
NNU_16391	14.2475	5.94843	6.03891	8.78733	3.81151	3.82926
NNU_16405	894.448	1975.58	2512.11	690.743	1413.31	1115.24
NNU_16408	0.102818	0.389422	0.97728	0.357244	1.12388	31.7897
NNU_16409	190.749	446.274	601.778	337.672	221.696	62.7066
NNU_16419	0.719353	1.15523	2.24276	2.96757	7.99506	9.56831
NNU_16438	2.29077	3.90035	6.06142	2.13259	7.4721	10.7849
NNU_16451	9.86429	2.99675	0.753044	2.69366	0.449412	0.339372
NNU_16456	16.9299	20.6838	7.52099	13.3454	10.0882	2.06739
NNU_16457	0.469953	0.718278	0.279043	1.40905	0.55664	0.135802
NNU_16464	15.806	8.39693	3.21356	6.95423	0.644541	0.150622
NNU_16467	57.8008	31.4968	7.52134	12.5211	2.57687	2.28474
NNU_16470	5.15419	4.0556	2.14457	2.947	1.12625	0.912247
NNU_16502	5.81137	5.94942	5.14398	8.75557	8.78705	16.1758
NNU_16506	1.81258	1.45394	6.01759	3.04329	7.28976	18.7166
NNU_16507	0.319949	0.523904	0.665612	5.42779	2.00307	1.0573
NNU_16511	6.46807	11.4222	21.4632	8.88509	19.6173	26.8672
NNU_16517	1.52242	1.31308	0.539893	1.08619	0.293353	0.308892
NNU_16522	1.97795	2.26078	0.677103	2.35393	0.33147	0.264628
NNU_16539	10.0432	8.74686	4.24439	13.0676	4.97289	0.521314
NNU_16543	11.9812	3.76785	0.682351	3.10045	0.0880634	0.0902193
NNU_16573	180.811	47.4567	12.5384	57.3995	11.7007	14.0721
NNU_16580	609.61	1015.65	2034.55	567.802	2432.79	9630.04
NNU_16586	0.797473	1.17724	0.330687	1.67228	1.53986	0.557675
NNU_16618	117.134	48.1567	42.7654	39.9199	13.5846	6.74555
NNU_16619	252.099	125.298	79.2716	61.091	21.8327	10.3249
NNU_16627	2.14403	5.27022	7.45838	3.27842	12.794	29.4257
NNU_16632	73.4267	53.2938	27.0135	78.5139	78.911	22.3208
NNU_16634	22.365	11.4376	3.45414	11.1943	0.65772	0.204509
NNU_16635	63.6727	45.3139	13.9638	23.9342	1.54613	0.367893
NNU_16651	1.77073	1.90942	5.78256	1.49748	0.704735	0.40745
NNU_16675	76.0028	129.908	196.279	95.8234	216.99	484.77
NNU_16697	9.52949	18.4188	8.05902	17.2612	5.50272	0.488154
NNU_16712	12.7406	4.53688	3.21338	7.01059	2.37512	2.14825
NNU_16721	0.00632557	0.0646519	0.828387	0.00940997	0.73238	5.89021
NNU_16724	27.2896	21.0205	9.18564	16.8939	6.3391	1.69393
NNU_16728	4.77969	2.942	6.72562	1.70589	1.58828	3.96537
NNU_16746	2.35627	0.917299	0.420104	1.45503	0.0611323	0
NNU_16775	23.1427	15.5811	10.7968	18.9096	13.6012	7.19363
NNU_16777	286.584	221.092	97.5758	131.368	69.812	21.4312
NNU_16790	2.04179	0.652116	0.495226	1.53042	0.618638	0.597469
NNU_16799	2.95014	4.19408	7.46524	2.01677	2.18641	4.68122
NNU_16804	0.690499	1.86774	0.495984	2.43538	14.0267	3.03556
NNU_16814	0.560346	3.88084	2.77375	2.39748	7.26236	17.5251
NNU_16840	1.0811	0.19584	0.0452048	0.538645	0.0732699	0.0331471
NNU_16849	58.3249	56.5564	12.6183	32.2948	1.62893	0.280286
NNU_16852	17.3911	71.3973	44.0322	15.3756	34.9695	473.42
NNU_16853	156.325	35.3326	40.1341	33.759	31.0075	64.0713
NNU_16873	3.3091	5.60178	13.1257	7.80325	17.9662	33.5104
NNU_16875	14.1619	7.87043	2.13282	3.63633	0.236903	0
NNU_16888	7.26406	4.66367	2.30524	3.0948	0.959908	0.337572
NNU_16890	7.57781	4.70154	3.63674	9.10475	6.11028	14.1504
NNU_16893	1.41404	2.99109	3.85175	3.19036	6.57106	5.23718
NNU_16927	30.2151	21.4408	14.4976	13.5992	11.5166	47.1858
NNU_16938	6.27304	6.19399	2.59218	4.04496	0.940337	0.483389
NNU_16950	14.8687	8.30752	3.2947	4.35863	1.27742	0.550976
NNU_16953	2.92934	4.06928	5.89156	22.6417	42.8462	17.0417
NNU_16961	127.216	40.747	10.769	3.82093	2.5105	0.649624
NNU_16962	5.88885	16.2148	13.7916	10.0972	13.9066	25.9558
NNU_16976	22.4801	6.67361	4.61528	18.8893	5.4737	2.55245
NNU_16991	0.0737229	0.512243	1.4629	0.617882	1.59672	3.15786
NNU_17037	2.80024	2.01044	0.661499	2.18589	0.736226	0.990487
NNU_17049	5.01247	3.70181	2.40041	3.75053	1.99439	1.44806
NNU_17055	293.056	201.902	74.2132	138.651	90.8474	32.1795
NNU_17063	2.06838	9.29223	11.9678	5.37939	3.5212	0.229079
NNU_17068	60.437	33.3226	19.7766	29.3647	9.11252	2.38007
NNU_17094	4.20341	3.27794	1.95801	2.08452	0.790847	0.879622
NNU_17096	4.02865	3.9122	1.55335	6.95491	3.82542	2.50973
NNU_17101	0.257766	0.592514	0.167614	0.192548	0.31687	0.62254
NNU_17152	27.7594	60.374	54.4588	72.668	166.818	95.9015
NNU_17154	0.62232	2.0696	5.04443	1.52736	6.41885	34.561
NNU_17159	47.1381	70.4224	90.27	43.6993	109.24	141.27
NNU_17164	127.541	36.4832	38.3487	96.6656	40.1369	19.8239
NNU_17166	13.4895	10.1467	3.29431	2.49074	0.198475	0
NNU_17173	0.267463	0.738397	2.38038	0.5455	5.26539	46.9413
NNU_17174	2.03139	1.13946	0.265585	3.20319	1.04554	0.93573
NNU_17182	16.046	19.743	8.25571	11.5334	3.71208	3.01293
NNU_17210	12.8854	4.32811	1.95554	6.65988	0.746756	0.0158799
NNU_17211	2.00019	3.2207	3.91686	1.7893	8.49436	20.9972
NNU_17212	9.70404	4.83973	4.56444	4.24138	2.10031	2.56606
NNU_17216	42.8711	26.1566	10.2383	14.8118	2.3734	0.59899
NNU_17219	26.6647	40.0777	69.9528	56.4851	109.749	154.167
NNU_17220	1.66591	1.28165	3.86659	5.47488	6.5641	45.4293
NNU_17235	43.2882	20.7128	11.6572	24.09	9.54318	5.71242
NNU_17239	10.0482	9.04379	2.37734	2.63257	0.388142	0.546725
NNU_17246	0.71621	1.02132	1.43133	1.30911	2.0867	3.36474
NNU_17253	120.598	91.3402	47.2205	104.695	40.7574	29.1148
NNU_17255	24.1919	14.2714	6.69509	9.5363	5.12603	2.14639
NNU_17257	1.24192	2.60683	2.18176	1.73559	1.1261	4.0685
NNU_17266	4.41881	4.18321	1.99871	6.95473	11.6305	27.0644
NNU_17306	6.67184	8.55874	14.089	10.7307	15.8286	28.5784
NNU_17327	53.7675	38.2474	21.6353	21.0393	8.80164	4.56547
NNU_17331	300.258	186.257	90.4511	139.06	19.8298	2.46558
NNU_17339	0.108185	0.179589	0.64698	0.145309	7.2323	7.81534
NNU_17350	0.683773	1.04756	0.224045	1.23801	9.67797	35.6183
NNU_17365	9.40211	30.4945	80.2608	22.4698	452.114	16830.3
NNU_17385	790.76	420.935	157.155	863.29	137.741	79.612
NNU_17389	17.3995	13.9698	7.20451	7.985	4.37345	2.14133
NNU_17392	2.13648	2.17135	0.947443	0.888256	0.00814503	0.0488563
NNU_17394	32.3868	16.4281	59.219	9.44734	34.1943	128.661
NNU_17398	2.54308	1.42802	3.0131	5.82438	3.53736	2.22123
NNU_17400	22.3122	29.6755	45.2238	38.6548	77.3858	140.296
NNU_17407	22.3887	13.4341	6.08906	10.6643	2.54466	0.421129
NNU_17416	7.5552	5.92068	2.48602	2.68378	0.405655	0.390472
NNU_17417	3.2959	5.23586	9.51529	6.89649	10.7988	30.2424
NNU_17436	2.037	4.8788	5.12873	1.13889	2.07897	4.69881
NNU_17442	27.6837	23.462	6.46923	11.2911	1.61612	0.39464
NNU_17444	3.98891	2.75154	0.217355	6.12132	10.9772	2.4544
NNU_17453	31.9683	213.736	355.044	251.832	379.74	100.475
NNU_17461	3.67954	5.89718	18.8534	4.94316	20.4713	69.1847
NNU_17478	0.883104	1.2849	2.00316	0.671243	2.32277	5.30612
NNU_17479	4.69493	8.04793	13.9588	6.3948	16.9002	14.3733
NNU_17480	5.83744	9.70428	3.78292	14.3067	2.55924	2.49892
NNU_17488	0.556231	2.9276	7.83979	3.38268	4.28065	19.2211
NNU_17499	4.75429	4.02653	0.812676	2.88143	0.131726	0.339612
NNU_17504	1.48429	2.1996	4.0507	1.83637	0.793732	1.63726
NNU_17508	5.8744	5.69974	0.762618	0.899205	3.19403	4.74121
NNU_17520	86.9417	77.4396	40.2171	59.9111	44.0814	3.99771
NNU_17529	3.03007	2.13747	0.838644	1.22295	0.403781	0.0190061
NNU_17541	0.49587	1.1574	0.898867	1.84103	3.94118	3.0668
NNU_17542	4.02112	7.01793	17.5449	7.19164	15.5418	9.82404
NNU_17576	31.3714	202.697	776.366	322.506	4558.31	20011.6
NNU_17592	31.106	22.6562	14.1672	21.229	8.86689	8.19581
NNU_17593	3.33129	5.29881	2.50772	2.21762	7.51596	3.41249
NNU_17596	16.6845	12.2866	6.73007	13.9871	5.29877	0.80275
NNU_17602	3.86217	2.76556	0.837944	1.57458	0.076596	0.0850352
NNU_17603	12.2975	8.5975	3.87994	4.97159	1.39447	0.375699
NNU_17605	19.4124	10.5888	3.15273	8.59769	0.452932	0.0944484
NNU_17624	7.22742	3.42725	1.24101	2.39416	0.107327	0.0247254
NNU_17664	119.746	56.71	21.5337	41.0617	16.1761	44.98
NNU_17669	29.4496	13.226	2.42261	6.45765	0.143782	0.033856
NNU_17671	26.5253	19.6353	10.8255	6.66451	2.12095	1.86159
NNU_17674	3.56003	2.42548	1.36557	1.58809	0.374296	0.375326
NNU_17679	1.01542	0.575882	0.277289	0.28962	0.41504	2.0411
NNU_17681	6.28416	14.0041	19.5098	11.0667	19.4681	8.09545
NNU_17689	7.46634	6.09986	2.26659	3.46463	1.53121	0.516918
NNU_17706	4.16774	2.24395	1.05329	2.41084	3.28232	0.648556
NNU_17707	4.72944	8.16061	11.8153	13.4499	17.6897	50.9944
NNU_17726	10.9309	7.5004	15.8728	13.0403	23.1	28.4583
NNU_17727	2.78859	1.93466	0.710886	1.13166	0.434948	2.36771
NNU_17732	3.33203	3.231	0.455424	7.01135	2.8652	1.58751
NNU_17735	15.875	4.73866	2.27832	6.25583	2.98542	0.777556
NNU_17739	3.08595	2.29938	1.11071	1.60805	0.989247	0.600024
NNU_17745	3.80789	7.80255	11.1997	10.6187	19.2476	43.474
NNU_17749	1.3883	3.40366	8.05559	1.86702	13.9318	416.329
NNU_17757	6.42804	18.6807	34.7177	2.97075	28.7735	121.37
NNU_17761	2.94571	2.28479	1.25455	2.86099	2.18344	0.874445
NNU_17767	24.3026	5.73416	5.16423	8.43101	2.77359	3.40996
NNU_17773	0.204476	0.94122	1.33627	0.420035	2.73114	15.12
NNU_17778	4.79414	1.69723	1.25901	2.7534	1.51504	0.536926
NNU_17787	60.3382	36.4378	15.9857	28.8971	4.84909	9.02832
NNU_17788	19.7814	14.4234	6.73778	15.6065	9.66181	3.79043
NNU_17791	25.0998	10.7396	1.64918	6.16592	0.153782	0.17277
NNU_17792	96.8654	39.1101	23.0048	47.4785	10.8305	3.22618
NNU_17798	11.9907	23.509	63.3476	24.1993	46.0265	148.803
NNU_17807	33.3691	25.7419	13.9821	20.2768	20.1348	9.34209
NNU_17819	1.93925	2.55046	3.2177	2.36732	2.51308	5.16509
NNU_17832	4.93127	1.78664	0.638093	0.588021	0	0
NNU_17861	37.9698	39.3042	15.1695	18.4435	2.82044	3.45951
NNU_17870	120.646	177.246	334.281	202.424	531.939	563.029
NNU_17880	29.4667	20.9824	8.83854	21.5836	9.45499	1.31614
NNU_17893	2.84251	1.75722	0.6204	1.54802	0.962448	0.343205
NNU_17907	2.72874	6.36416	3.09993	2.78169	3.90609	0.543864
NNU_17953	18.1527	29.8831	12.1846	53.0436	9.13322	1.4444
NNU_18003	0.59495	1.11506	1.72708	1.5459	2.58309	8.13911
NNU_18015	75.3172	48.7568	19.3729	45.3776	29.4997	18.0274
NNU_18034	4.1629	55.5343	484.146	86.9183	1421.48	5009.81
NNU_18041	0.571809	6.9001	15.2372	23.3524	46.853	62.6446
NNU_18043	5.30797	2.44075	1.12923	2.01609	0.166699	0.104344
NNU_18044	11.9681	21.6951	6.99326	1.81652	16.3585	43.1477
NNU_18046	78.1552	30.3144	16.7218	16.5047	2.61042	1.76807
NNU_18050	0.249138	0.852762	1.79924	0.424263	1.07961	2.5894
NNU_18054	13.522	4.87868	4.09222	6.35303	4.3091	1.35978
NNU_18059	0.839514	1.00264	2.10444	0.0666795	0.442271	1.04792
NNU_18062	31.4707	17.737	9.80831	12.4965	4.96004	7.82473
NNU_18066	7.41177	2.57073	2.51453	5.43903	0.818037	15.9075
NNU_18075	1.15735	0.553237	0.915005	0.312439	0.582161	0.194349
NNU_18090	1.43804	0.979985	0.506743	0.959402	0.377083	0.0737884
NNU_18114	0.0999861	0.202809	0.677	0.5576	1.18836	0.386351
NNU_18123	22.5842	33.5445	43.0734	0.998133	2.84701	6.47315
NNU_18147	2.35898	0.584943	0.357507	1.59881	0.0280486	0.12229
NNU_18158	13.4986	4.31003	1.22558	2.39591	1.23885	0.831539
NNU_18181	4.35074	19.999	48.703	16.1148	83.4499	186.296
NNU_18192	0.406951	0.781958	6.99528	1.44671	1.96459	6.38636
NNU_18209	2.37146	2.67891	1.32684	2.23375	0.690377	0.215796
NNU_18211	102.784	68.8695	42.578	46.1442	30.8576	20.518
NNU_18212	0.618121	1.71492	3.0152	4.13984	15.1221	64.463
NNU_18220	0.286356	1.23319	3.13425	0.262883	1.97106	7.6541
NNU_18226	190.607	90.8022	15.8123	45.8853	8.86176	1.21398
NNU_18240	2.71889	1.53079	1.12982	1.57013	0.153603	0.0291317
NNU_18246	115.805	45.8347	27.2979	33.2534	6.83377	2.64649
NNU_18248	134.668	108.04	41.0398	40.6916	9.06568	1.9369
NNU_18258	48.0227	26.1195	5.4865	13.335	3.14114	0.57506
NNU_18282	223.838	118.338	30.5253	63.0142	114.139	2.11262
NNU_18295	86.2107	135.273	171.812	93.279	109.434	384.37
NNU_18314	5.97624	6.63111	3.17048	5.8856	1.69025	0.697707
NNU_18321	3.42991	3.00585	0.509345	1.05467	0.331985	0.381327
NNU_18323	0.172601	0.621641	0.727562	0.898667	4.62386	13.9426
NNU_18380	32.8236	22.4442	6.42403	11.8656	0.755951	0.098009
NNU_18383	11.1276	7.46949	5.20233	15.4749	9.74206	6.17825
NNU_18396	8.67186	4.2204	2.01634	4.02412	1.23405	1.79303
NNU_18400	67.4341	96.2785	188.634	85.3261	149.598	312.61
NNU_18403	25.672	11.5171	3.77371	92.4632	121.733	41.8324
NNU_18406	5.27043	2.37789	0.751864	1.09321	0.284903	0.497102
NNU_18426	0.834991	2.7359	1.78899	3.26085	2.19963	1.55987
NNU_18468	53.3441	14.2804	1.45972	5.15326	0.445466	0.529109
NNU_18469	1.82752	1.83683	4.12705	0.862596	0.744869	0.3838
NNU_18489	2.42027	2.43509	0.821581	1.09384	0.556867	3.30662
NNU_18491	10.8427	15.8231	19.7121	6.68753	10.8974	22.0265
NNU_18492	4.78241	6.80075	10.2738	15.8532	21.1523	45.2063
NNU_18495	14.5132	51.3044	43.0017	94.9813	45.442	2.75207
NNU_18503	4.17576	2.24932	0.96638	2.2511	0.755083	0.153979
NNU_18517	4.17939	0.859474	0.623302	4.23853	5.54846	1.35286
NNU_18519	82.6032	28.1415	23.4616	42.3762	54.8041	87.2472
NNU_18530	1035.04	1053.36	442.265	546.287	283.396	81.0329
NNU_18547	3.11874	3.45359	0.649282	0.26697	0.401211	0.0509307
NNU_18550	0.563983	1.56856	1.8523	1.29973	2.39914	13.896
NNU_18554	94.6332	58.4866	43.4013	147.35	51.7872	26.7757
NNU_18565	7.2953	8.12093	16.0472	12.016	50.564	210.773
NNU_18566	19.7134	16.4406	7.08095	10.4895	6.74696	1.77222
NNU_18570	2.67272	2.0421	7.07599	1.65829	3.29445	9.33767
NNU_18571	0.872705	2.69729	2.1083	0.321422	1.58712	12.776
NNU_18577	0.457125	0.893007	1.08501	0.242309	0.61665	0.384225
NNU_18579	5.91242	9.65051	14.7376	4.01635	6.12297	16.5928
NNU_18580	7.25745	14.9747	24.4818	6.39973	19.2385	86.8934
NNU_18596	3.1115	15.2561	167.713	33.333	2480.99	15846.9
NNU_18607	2.94712	2.12522	1.51771	2.09293	1.23853	0.701176
NNU_18610	1.61852	7.29811	5.72093	4.72627	1.20677	0.776728
NNU_18615	0.554967	0.882164	2.09676	1.15787	3.61941	3.29831
NNU_18616	4.36234	10.664	49.2368	6.42175	199.015	1440.09
NNU_18625	8.43295	4.5385	2.1921	6.68951	8.53924	21.3761
NNU_18636	132.364	57.7088	24.8236	36.2743	1.42369	0.0901871
NNU_18654	6.38618	10.0585	15.7517	15.5057	19.2041	37.2321
NNU_18662	110.366	177.263	409.287	165.864	811.972	847.199
NNU_18664	2.0754	2.57267	7.86398	1.39845	8.29799	13.867
NNU_18679	10.104	6.32426	13.2625	9.65932	32.1371	243.914
NNU_18688	3.89593	8.28139	9.5108	2.86717	3.4905	6.32636
NNU_18693	17.8078	37.4871	51.2387	26.1678	71.9031	122.22
NNU_18717	1.61585	0.495613	0.194716	1.14419	0.231616	0.100792
NNU_18719	7.51036	3.22529	2.03176	8.23108	7.49375	0.75229
NNU_18743	0.367358	0.697707	1.57014	0.218025	0.353629	1.69482
NNU_18748	13.3058	10.9567	3.94068	9.83099	3.13735	2.13714
NNU_18754	394.662	191.97	70.3819	59.2687	5.9435	14.0717
NNU_18759	36.53	13.4242	11.0444	20.172	11.7443	6.53988
NNU_18771	1.01247	1.30958	2.40354	1.44377	2.75955	7.06894
NNU_18772	47.9886	43.9128	17.3238	20.369	10.0031	1.32581
NNU_18789	4.20437	4.34112	1.8889	3.93994	0.735578	0.123769
NNU_18795	2.45101	0.718129	0.725037	2.70016	2.36147	0.472595
NNU_18806	89.0438	219.889	298.635	45.853	62.9792	32.9108
NNU_18808	2.74659	4.0023	6.58669	9.42792	11.8014	70.9407
NNU_18810	8.22938	5.52294	3.62333	4.25899	1.61069	0.563191
NNU_18815	1.21462	5.12842	11.9836	36.3991	97.8405	73.1324
NNU_18819	22.741	9.31307	7.33175	8.59544	3.21997	2.86946
NNU_18820	11.3524	25.1839	13.84	14.7308	25.9158	8.58324
NNU_18821	3.01309	4.82217	4.58155	2.90317	5.64868	8.50894
NNU_18822	0.980754	6.54329	10.8517	4.69697	14.808	34.2483
NNU_18828	8.61867	4.53051	2.58924	2.63227	1.26129	0.526398
NNU_18831	343.533	191.655	76.1879	569.864	425.433	145.348
NNU_18835	0.354443	0.639804	0.94552	1.1801	1.74561	4.8279
NNU_18842	346.807	191.848	85.551	100.36	31.7552	30.1487
NNU_18843	2.3837	20.4957	62.3233	19.9147	80.6787	123.18
NNU_18844	2.94549	4.68806	9.08377	29.9276	39.4072	61.8614
NNU_18846	29.7293	25.3341	6.15319	13.5414	0.746804	0.741717
NNU_18854	2.93644	1.90988	1.22301	1.7094	0.303549	0.152002
NNU_18867	38.5969	20.1631	15.3303	8.28233	5.42507	29.2367
NNU_18872	18.0555	10.5838	5.58855	15.3786	19.8952	6.8612
NNU_18876	8.44374	6.51304	3.59342	6.47808	3.65972	1.86546
NNU_18889	6.68292	3.40267	1.18807	2.37355	0.183217	0.0134769
NNU_18907	0.284345	0.287482	1.1496	3.04476	1.50253	2.14317
NNU_18912	19.9745	31.303	43.6123	30.9224	75.7997	215.67
NNU_18924	0.175507	1.16404	1.95424	1.80925	1.8636	0.200515
NNU_18928	68.6026	14.7673	5.67902	18.6665	10.3425	5.88022
NNU_18930	11.7466	7.09981	4.6104	9.04202	4.04391	2.62541
NNU_18939	34.8434	36.5763	10.1085	19.9252	2.8016	0.955925
NNU_18955	2.10409	2.24437	1.04693	2.97593	2.05415	0.71131
NNU_18975	39.5717	12.3107	22.6825	13.9129	13.6199	72.6168
NNU_18980	15.5723	9.49932	3.47559	12.5849	0.451435	0.0528399
NNU_18981	0.685577	0.380988	0.344926	0.567842	0.176706	0.251464
NNU_18990	0.37964	3.21053	4.20833	1.56073	3.19747	2.68824
NNU_18994	36.8513	29.9174	6.27829	12.7486	0.959611	0.158331
NNU_18997	1.10757	1.42991	2.45181	0.656147	0.810957	3.63752
NNU_19013	6.21546	3.68324	1.70376	1.77465	2.30307	63.9195
NNU_19017	0.926586	1.52463	2.20979	1.76825	2.57173	10.0826
NNU_19027	1.98198	6.36324	11.1101	3.68152	20.2422	87.5003
NNU_19029	13.2114	6.38313	5.07133	7.74807	3.66378	6.83546
NNU_19034	0.0929075	0.651958	1.484	0.516238	1.42291	7.85421
NNU_19035	102.387	46.3209	22.0135	16.6477	11.057	37.5655
NNU_19038	0.306268	3.24087	0.808092	0.452215	2.3811	15.0956
NNU_19051	1.38152	4.07269	6.08462	2.55083	4.51774	5.94127
NNU_19070	0.849828	1.21586	3.04158	1.74052	2.47534	3.81406
NNU_19075	3.40742	1.02873	0.823481	3.49829	1.5978	1.21155
NNU_19077	146.821	241.031	479.177	404.58	454.327	977.766
NNU_19087	22.7516	16.6832	8.59786	8.93803	2.53664	3.74623
NNU_19106	6.88718	5.54821	2.73724	4.81226	2.5481	1.14257
NNU_19108	0.67066	1.04042	1.34284	0.33742	0.507035	1.13857
NNU_19111	0.228888	1.37388	127.932	7.81919	5132.27	21089.3
NNU_19117	7.93023	16.4318	30.6315	0.31591	2.21832	5.81692
NNU_19121	1.13261	4.15925	5.45946	3.11998	8.63267	21.8272
NNU_19122	22.2652	36.8742	56.7374	13.5926	32.6274	57.0684
NNU_19144	169.817	111.013	27.8556	199.946	24.3502	4.36139
NNU_19145	1.06557	0.389255	0.753601	0.653407	3.1915	9.74001
NNU_19159	1.83969	0.79188	0.509164	2.31454	1.09369	2.56242
NNU_19180	19.1726	9.08538	7.85817	39.0543	4.69055	1.71684
NNU_19182	3.50888	5.48364	8.74192	8.38661	12.0457	4.06735
NNU_19190	35.1854	29.1937	17.0115	32.7032	16.5989	9.13848
NNU_19199	609.582	466.382	244.448	398.754	551.616	211.982
NNU_19262	4.24722	2.7037	1.38365	1.71671	0.735309	0.464798
NNU_19263	0.186711	2.78544	7.90252	7.74154	56.9693	189.923
NNU_19285	0.311224	0.693113	1.77616	0.547205	2.7244	3.35043
NNU_19289	5.53463	4.54471	2.78611	3.66461	2.40342	1.08682
NNU_19290	17.8932	40.3166	48.8123	20.7838	23.1191	9.64624
NNU_19315	10.5171	19.7822	18.78	15.753	17.5587	8.02959
NNU_19323	96.7	54.5775	31.4816	114.166	102.251	20.0779
NNU_19326	4.73647	2.94136	0.440834	4.30355	3.26738	0.404123
NNU_19327	40.6992	77.6797	76.5048	46.896	58.1294	21.8459
NNU_19330	4.21769	2.15846	1.15974	1.675	0.864326	0.044228
NNU_19339	0.576609	0.775851	1.62482	0.916409	1.41053	3.88817
NNU_19357	5.93044	1.56369	1.6122	2.22287	1.20526	0.510446
NNU_19375	24.9897	8.39646	8.00708	21.6162	8.07596	9.1182
NNU_19376	319.883	63.5164	20.4819	108.727	10.9945	1.72288
NNU_19381	35.2889	19.5317	10.3131	24.3319	20.312	11.8483
NNU_19407	5.0474	2.22274	1.92531	5.20608	3.21719	1.26331
NNU_19408	35.4835	13.2075	9.5354	7.04792	2.72926	0.945756
NNU_19437	3.06519	3.59363	16.3445	3.5622	1.11059	6.5249
NNU_19454	3.4341	2.24841	1.50504	3.18019	0.40345	0.250533
NNU_19462	22.8151	24.4259	7.68851	9.11765	1.11817	2.86666
NNU_19466	12.0627	9.51353	4.67626	4.3392	1.05449	0.820598
NNU_19467	6.98508	13.4598	26.7676	11.7222	31.7205	47.7357
NNU_19483	26.2121	28.7639	2.73726	15.4488	47.1676	1.64702
NNU_19490	2.85631	3.47988	1.21135	2.74569	2.20486	1.60426
NNU_19504	6.34213	4.12081	1.24437	2.51368	0.156908	0.0128966
NNU_19506	0.833821	1.30589	2.29772	1.39939	1.34164	3.33196
NNU_19543	93.3636	44.1862	40.2828	69.6235	48.7924	9.99545
NNU_19555	1.37036	2.55508	4.09934	3.16908	13.4368	43.0545
NNU_19564	6.53388	3.57752	1.37427	3.93674	0.641676	0.140193
NNU_19582	10.1794	36.2476	658.025	46.6777	2428.94	15357
NNU_19586	0.0915516	0.702975	2.72059	0.0716013	1.06924	3.83158
NNU_19606	0.0312128	0.114367	1.37931	0.328813	2.46058	31.4065
NNU_19612	1.18398	1.36908	2.80465	3.53438	8.42886	9.93012
NNU_19616	2.90935	0.972366	0.587742	1.98598	1.12303	0.881283
NNU_19624	0.872213	0.870172	0.239082	3.94325	2.24025	1.22407
NNU_19628	0.419346	0.821442	1.87598	0.454304	0.883255	1.65551
NNU_19632	20.0252	17.1498	9.13631	20.6011	9.17857	2.03811
NNU_19645	7.44036	19.1214	0.27498	14.4858	0.173019	0.403834
NNU_19650	29.7882	32.0977	59.4124	34.9838	17.2442	35.9619
NNU_19654	5.29266	6.50138	15.8509	3.96446	10.0169	51.6691
NNU_19659	0.907302	1.86898	1.90278	0.535249	0.668443	0.148958
NNU_19663	45.8816	31.6682	10.9746	18.6577	6.71107	3.30051
NNU_19675	62.4897	43.6992	20.2096	59.9471	16.8477	102.569
NNU_19699	11.2657	7.95519	2.57289	12.9332	4.45061	1.53542
NNU_19704	2.18909	5.32448	3.82848	5.03235	6.71733	1.79117
NNU_19730	2.73188	7.83002	12.4054	8.29064	16.5903	34.6179
NNU_19767	7.5071	5.85162	2.19593	4.47701	3.232	1.93276
NNU_19769	13.1067	28.9073	29.7174	37.7628	61.7988	20.4416
NNU_19772	5.40773	3.65694	1.73754	3.52588	2.24023	1.92413
NNU_19777	0.481409	0.928896	1.34645	0.524207	4.13707	16.8337
NNU_19789	22.589	15.9072	9.59486	13.9082	5.07638	2.38952
NNU_19811	0.190431	0.747958	0.877727	0.386155	1.20268	11.8556
NNU_19822	22.2893	14.187	10.6631	22.1486	26.1123	12.9329
NNU_19841	54.3882	105.21	117.609	81.4296	187.684	285.788
NNU_19848	1.38666	1.54528	0.58221	2.16943	0.906026	0.771579
NNU_19851	5.35708	2.16853	1.06258	2.47487	0.0707845	0.0171679
NNU_19858	16.267	10.0905	5.97042	6.08976	4.75402	3.19863
NNU_19868	0.785698	1.82589	3.37145	3.02938	6.70423	8.25376
NNU_19869	752.589	397.045	89.7991	732.4	54.7217	1.91419
NNU_19885	1.00964	1.52355	2.34935	1.23013	0.85637	2.4622
NNU_19888	10.1081	15.3624	21.0512	25.4442	45.7855	61.3177
NNU_19893	210.181	125.232	44.4099	142.286	97.7698	39.915
NNU_19895	123.161	58.531	27.0898	47.5855	16.4419	19.1714
NNU_19897	232.078	134.87	48.7689	214.076	139.136	64.1387
NNU_19907	7.78838	12.8421	22.7096	10.8015	31.9406	78.845
NNU_19909	0.269661	0.951952	1.02317	0.512982	1.1109	2.52029
NNU_19917	1.41308	8.43636	3.59108	5.45783	0.915241	0
NNU_19922	12.6012	4.28356	1.786	4.45166	0.241205	0.0167012
NNU_19926	32.8178	21.6505	15.5162	15.4619	6.45976	9.51443
NNU_19930	0.507881	0.783392	4.05307	0.419634	6.81978	16.7175
NNU_19957	11.6495	6.33014	1.24349	10.0213	0.248675	0.0185099
NNU_19966	4.24755	1.06644	1.30252	2.28783	1.66973	0.620345
NNU_19979	77.0076	169.263	251.949	74.1582	120.926	569.533
NNU_19983	0.601479	0.612719	0.237208	0.570706	0.225515	0.351973
NNU_19984	89.0566	28.8258	13.9339	62.0805	8.99012	0.837705
NNU_19989	144.48	117.715	32.619	76.385	4.23977	0.410493
NNU_19998	8.21668	6.17945	1.95613	2.64187	1.05842	0.232794
NNU_19999	145.983	76.5612	36.5867	73.0807	7.85723	1.3892
NNU_20002	1.52154	2.30868	5.10076	3.14613	3.87921	5.86357
NNU_20012	1.88654	0.918534	0.446476	0.663433	1.2482	0.665761
NNU_20027	5.61871	2.29689	1.36613	2.39051	0.587754	0.31899
NNU_20033	3.19216	9.09614	1.40956	0.890407	10.8456	23.104
NNU_20045	1.82159	0.732046	0.382089	1.06909	0.430415	0.33323
NNU_20065	5.26382	2.23016	0.882026	1.70038	0.22009	0.162087
NNU_20069	4.56243	5.0309	2.51267	14.0679	6.75447	10.2098
NNU_20074	10.8345	13.5634	22.3923	11.7209	17.7635	50.3938
NNU_20081	0.61112	1.25432	1.63945	0.398337	1.75944	11.0443
NNU_20091	13.8562	12.749	2.64083	5.77913	0.34335	0.584458
NNU_20127	25.1089	14.4981	7.61516	16.9003	2.24727	0.541506
NNU_20132	0.587305	0.502725	0.12785	0.878232	0.506974	2.12334
NNU_20133	64.8425	17.5907	15.0412	28.4785	10.1744	1788.18
NNU_20146	4.23432	3.33728	1.3495	1.14884	0.457283	2.38824
NNU_20186	3.20902	6.71712	9.66464	7.20148	9.74834	25.8528
NNU_20189	0.685361	1.20407	1.541	2.64939	3.80436	2.55105
NNU_20202	9.59815	7.41877	3.20214	1.34186	0.272244	0.0400155
NNU_20211	39.4406	22.4217	10.3889	16.1546	5.62065	4.40794
NNU_20215	5.63747	2.75958	1.79842	2.86901	1.74517	5.38437
NNU_20218	5.80559	10.9032	13.099	31.3179	16.5757	2.41689
NNU_20221	18.365	10.4699	6.70029	9.70339	4.42327	3.84423
NNU_20223	1.48622	0.403694	0.290799	0.850822	0.142133	0.0155435
NNU_20229	44.2615	76.2842	29.0366	51.1528	38.4602	12.5269
NNU_20249	121.344	73.8386	44.4697	114.854	138.086	48.3984
NNU_20255	1.72104	0.616591	0.388255	2.14208	1.35461	0.395125
NNU_20257	2.28199	6.20841	12.9681	7.98831	22.2115	58.6066
NNU_20260	17.2777	9.97699	3.85436	6.71123	1.09697	0.384528
NNU_20273	5.93856	1.85113	0.609679	6.95888	6.69035	1.35186
NNU_20297	4.6846	4.14888	1.62598	5.70957	14.3176	7.31101
NNU_20298	276.248	212.165	77.6468	191.008	137.457	20.9122
NNU_20301	3.30226	4.33032	0.256543	69.7292	164.125	198.627
NNU_20303	5.65756	3.12522	1.83181	14.0657	4.22919	3.34496
NNU_20307	0.601822	1.21391	1.72608	2.17442	11.098	0.655438
NNU_20337	4.1124	5.94492	8.39083	4.76336	8.01406	13.2518
NNU_20365	96.1384	103.128	29.5219	77.8091	24.6681	16.0353
NNU_20374	28.0933	21.7865	7.61538	15.1932	8.25745	7.33915
NNU_20387	9.39709	10.9952	4.08182	5.05219	0.878019	0.0838861
NNU_20420	1.71224	2.69659	3.80452	3.51817	6.66231	11.2729
NNU_20422	99.5323	16.7577	2.75058	13.1258	0.880894	0.891453
NNU_20425	40.7804	32.088	3.36647	66.3956	111.813	6.20536
[truncated: 896 more rows]
