# Supplementary material for: Comprehensive analysis of AGPase genes uncovers their potential roles in starch biosynthesis in lotus seed
Source: BMC Plant Biol. 2020 Oct 6;20:457. doi: 10.1186/s12870-020-02666-z (PMC7541243; doi:10.1186/s12870-020-02666-z)
Supplement: Supplementary file 3 — Additional file 3: Table S3. Protein sequences of lotus AGPase genes in lotus genome (Nelumbo nucifera Gaertn.). [file 12870_2020_2666_MOESM3_ESM.xlsx]

## Sheet: Sheet1
>NnAGPL1
MACATDGRISFSAAGHLYGGAGLVGRNGKLVKSCNGELMGKKLNWPQPHQAPKTKLVKHYVSMSLTTNIGIESKLRDLEMEKRDPRTVVAVILGGGAGTRLFPLTKQRAKPAVPIGGAYRLIDVPMSNCINSGINKIYILTQFNSASLNRHLARTYNFGNGVNFGDGFVEMLAATQTPGEAGKRWFQGTADAVRQFHWLFEAEILNATLQDARSKDIEDVLVLSGDHLYRMDYMDFVQSRRQSGADITISCLPMDDSRASDFGLMKIDNKGRVLSFSEKPKGEDLQAMAVDTTVLGLSREEAEKKPYIASMGVYVFKKEILLNLLRWRFPTANDFGSEIIPASAREFFIKNSLMINPSIRCPMQAYLFNDYWEDIGTIRSFFGANLALTAHPPNFSFYD…
>NnAGPL2a
MDSCCATLKANAHPVQVRKGLITNGDNGFWGECLRGSLNNGTMGTKLTKSLRTENGGRKIKTGVAYSVFTDVNKEVATQTFQAPLLGKQIADPKNVASIILGGGAGTRLFPLTSRRAKPAVPIGGCYRLIDVPMSNCINSGINKIFIMTQFNSASLNRHLARTYNFGNGVNFGDGFVEVLAATQTPETGTRWFQGTADAVRQFIWVFEDAKNKHVENILILSGDHLYRMEYMDFVQKHVDTNADITVSCVPMDDSRASDYGLMKIDNTGRIIQFLEKPKGADLKAMQVNTTLLGLSQQEAMKYPYIASMGVYVFRTEVLLKLLRWRYPTCNDFGSEIIPAAVKEHNVQAYLFNDYWEDIGTIKSFFDANLALTEQPPNFEFYDPKTPFFTSPRFLPPTK…
>NnAGPL2b
MDCCCATLNPNAHPVQVRKGLITDGNNAFWGERLRGSLKNGVMRTKLAKSLRADNGGGKIKTGVAFSVLTDVNNDTVTETIQAPLLGRQIADPKNVASIILGGGAGTRLFPLTSRRAKPAVPIGGCYRLIDVPTSNCINSGLDKIFIMTQFNSASLNRHLARTYNFGNGVNFGDGFVEVLAATQTPETGMRWFQGTADAVRQFTWVFEDAKNKHIENILILSGDHLYRMDYMDFVQKHVDTNADITVSCVPMDDSNKEVDGLQSSRGEAVAAKEIPMGKTDLALGADPESNELQDVGGEGQESAVRMDAGIPVSETQRKTSSEARIPYHCAALKLTTVINIRASDYGLMKIDKTGHIIHFSEKPKGIDLKAMQVDTAFLGLSQEESIKYPYIASMGVYV…
>NnAGPS1a
MFKISSICFLEVCDDQNLHIKMSLSAWSLSSSSSLFSGFLSCSSSSKQESRLSENCFYNKKQYKESFASMAMAAVGGVTRIPSSNLITQKTSTRPTSPFLKPINQSLSSSSSDLSGDKIPLKSVLRSLKASFNARIPILVSPKAVSDSQGSQTCLDPDASRSVLGIILGGGAGTRLYPLTKKRAKPAVPLGANYRLIDIPVSNCLNSNISKIYVLTQFNSASLNRHLSRAYASNMGGYKNEGFVEVLAAQQSPENPNWFQGTADAVRQYLWLFEEHNVMEFLVLAGDHLYRMDYEKFIQAHRETDADITVAALPMDEKRATAFGLMKIDEEGRIIEFAEKPKGEQLKAMKVDTTILGLDDERAKEMPYIASMGIYVVSKDVMLQLLREKFPGANDFGSE…
>NnAGPS1b
MAMAAIGGVSRVPTLPLNQRTNTTSPTPSIKFTNPNLSSSSHITADKIPLKAVSLRPKTAYNGRIPILVSPKAVSDSKNSQTCLEPNASLSVLGIILGGGAGTRLYPLTKKRAKPAVPLGANYRLIDIPVSNCLNSNISKIYVLTQFNSASLNRHLSRAYATNKGGHKNEGFVEVLAAQQSAENPNWFQGTADAVRQYLWLFEEHNVMEFLVLAGDHLYRMDYESFIQAHRETDADITVAALPMDEARATAFGLMKINEEGRIIEFAEKPKGEQLKAMKVDTTILGLDDDKAKEMPYIASMGIYVVSKDVMLKLLREKFPGANDFGSEVIPGATSIGMRVQAYLYDGYWEDIGTIEAFYNANLGITKKPLPDFSFYDRSSPIYTQPRYLPPSKMLDADV…
>NnAGPS2a
MFWLDYVVFAQNFCCWIKPSLSHPCKETSSHKEEESSIFCHNSFLFLAAPPNAEGRKEIKGRDYNKQSKNCFLVFVLLVEVMWQVSLPTSASYSTALPVLGLVHGHKKPPLNLPCTARSSMCVSSSQDSEYPTTQYPSLNQSVAAIVFGDGSESRLYPLTKRRSKGAIPIAANYRLIDVVMSNCINSNITKIYALTQFNSTSLNSHLSRAYSGVGLGKDGFVEVIAAYQSPEEKDWFQGTADAVRRCLWVLEEYPVDEFLILPGHHLYNMNYQRLIKAHRSSNADITIAVSSTTIGNHDPGFGFLNINSENQVVEFKERPEREPVDFMAVDSSRKSEDGSTCDLGSMGIYVIKREVMTKLLTECFPKANDFTTEIIPGAISMGMKVRSYLFDGYWEDMN…
>NnAGPS2b
MYVSSSQDSEYPTTQYTSLNQSVAAIVFGNESESRFYPLTKRRSKGAIPIAANYRLIEVVMSNCINSNITKIYSLTQFNSTSLNSHLSRPYSGVGLGKDGFVEVIVAYIRAPKKKTAFRLICTYDNEKTGTADAVRRCLWVLEEYPVDEFLILPGHHLYNMNYQRLIKAHRSRNADITNAVSSTSIGNHDPGFVFLNINSENEVVEVKERPEREPVDFIAVSVALLQYAFDLVDIDVFHEARKVIDALQNKEVSPALDWCAQNKSRLKKFKTIFFDNAAAQASRKASPRVTNEAVQKTVNPFVKFIFHHPR
