# Supplementary material for: Comprehensive analysis of AGPase genes uncovers their potential roles in starch biosynthesis in lotus seed
Source: BMC Plant Biol. 2020 Oct 6;20:457. doi: 10.1186/s12870-020-02666-z (PMC7541243; doi:10.1186/s12870-020-02666-z)
Supplement: Supplementary file 4 — Additional file 4: Table S4. The co-expressed genes of NnAGPL2a and NnAGPS1a. [file 12870_2020_2666_MOESM4_ESM.xlsx]

## Sheet: Sheet1
From	To	|PCC|
NNU_05331	NNU_00056	0.98
NNU_05331	NNU_00399	0.94
NNU_05331	NNU_00446	0.99
NNU_05331	NNU_00512	0.95
NNU_05331	NNU_00515	0.96
NNU_05331	NNU_00649	0.91
NNU_05331	NNU_00836	0.96
NNU_05331	NNU_00947	0.96
NNU_05331	NNU_00995	0.97
NNU_05331	NNU_01104	0.99
NNU_05331	NNU_01168	0.92
NNU_05331	NNU_01212	0.96
NNU_05331	NNU_01277	0.92
NNU_05331	NNU_01324	0.92
NNU_05331	NNU_01467	0.93
NNU_05331	NNU_01572	0.99
NNU_05331	NNU_01634	0.95
NNU_05331	NNU_01684	0.94
NNU_05331	NNU_01736	0.91
NNU_05331	NNU_01772	0.93
NNU_05331	NNU_01775	0.91
NNU_05331	NNU_01808	0.9
NNU_05331	NNU_01924	0.96
NNU_05331	NNU_02019	1
NNU_05331	NNU_02023	0.95
NNU_05331	NNU_02046	0.94
NNU_05331	NNU_02143	0.94
NNU_05331	NNU_02257	0.91
NNU_05331	NNU_02263	0.99
NNU_05331	NNU_02267	0.9
NNU_05331	NNU_02289	0.98
NNU_05331	NNU_02360	0.97
NNU_05331	NNU_02406	0.93
NNU_05331	NNU_02462	0.98
NNU_05331	NNU_02533	0.95
NNU_05331	NNU_02677	0.92
NNU_05331	NNU_02774	0.93
NNU_05331	NNU_02781	0.94
NNU_05331	NNU_02795	0.95
NNU_05331	NNU_02914	0.93
NNU_05331	NNU_02924	0.98
NNU_05331	NNU_03352	0.9
NNU_05331	NNU_03360	0.96
NNU_05331	NNU_03456	0.92
NNU_05331	NNU_03526	0.91
NNU_05331	NNU_03550	0.93
NNU_05331	NNU_03603	0.97
NNU_05331	NNU_03795	0.9
NNU_05331	NNU_03818	0.96
NNU_05331	NNU_03831	0.92
NNU_05331	NNU_03866	0.92
NNU_05331	NNU_04096	0.97
NNU_05331	NNU_04221	0.96
NNU_05331	NNU_04247	0.99
NNU_05331	NNU_04280	0.9
NNU_05331	NNU_04338	0.91
NNU_05331	NNU_04382	0.93
NNU_05331	NNU_04464	0.93
NNU_05331	NNU_04480	0.91
NNU_05331	NNU_04529	0.95
NNU_05331	NNU_04631	0.95
NNU_05331	NNU_04653	0.91
NNU_05331	NNU_04661	0.93
NNU_05331	NNU_04906	0.92
NNU_05331	NNU_05187	0.94
NNU_05331	NNU_05221	0.93
NNU_05331	NNU_05277	0.95
NNU_05331	NNU_05299	0.99
NNU_05331	NNU_05305	0.98
NNU_05331	NNU_05674	0.96
NNU_05331	NNU_05696	0.95
NNU_05331	NNU_05761	0.96
NNU_05331	NNU_05785	0.94
NNU_05331	NNU_05798	0.99
NNU_05331	NNU_05829	0.98
NNU_05331	NNU_05958	0.91
NNU_05331	NNU_06048	0.92
NNU_05331	NNU_06052	0.97
NNU_05331	NNU_06106	0.97
NNU_05331	NNU_06173	1
NNU_05331	NNU_06200	0.9
NNU_05331	NNU_06260	0.99
NNU_05331	NNU_06284	0.98
NNU_05331	NNU_06286	0.94
NNU_05331	NNU_06374	0.99
NNU_05331	NNU_06454	0.99
NNU_05331	NNU_06492	0.96
NNU_05331	NNU_06496	0.96
NNU_05331	NNU_06525	0.9
NNU_05331	NNU_06586	0.95
NNU_05331	NNU_06702	0.94
NNU_05331	NNU_06705	0.98
NNU_05331	NNU_06716	0.99
NNU_05331	NNU_06773	0.98
NNU_05331	NNU_06843	0.95
NNU_05331	NNU_06854	0.94
NNU_05331	NNU_07117	0.99
NNU_05331	NNU_07150	0.96
NNU_05331	NNU_07167	0.98
NNU_05331	NNU_07179	0.93
NNU_05331	NNU_07183	0.93
NNU_05331	NNU_07198	0.93
NNU_05331	NNU_07226	0.99
NNU_05331	NNU_07231	0.96
NNU_05331	NNU_07236	0.9
NNU_05331	NNU_07321	0.94
NNU_05331	NNU_07370	0.91
NNU_05331	NNU_07474	0.94
NNU_05331	NNU_07653	0.96
NNU_05331	NNU_07730	0.93
NNU_05331	NNU_07806	0.97
NNU_05331	NNU_07834	0.97
NNU_05331	NNU_07977	0.95
NNU_05331	NNU_08055	0.94
NNU_05331	NNU_08056	0.97
NNU_05331	NNU_08074	0.99
NNU_05331	NNU_08311	0.92
NNU_05331	NNU_08331	0.92
NNU_05331	NNU_08353	0.97
NNU_05331	NNU_08477	0.99
NNU_05331	NNU_08493	0.96
NNU_05331	NNU_08619	0.94
NNU_05331	NNU_08688	0.97
NNU_05331	NNU_08711	0.96
NNU_05331	NNU_08725	0.96
NNU_05331	NNU_08811	0.97
NNU_05331	NNU_08834	0.96
NNU_05331	NNU_08859	0.97
NNU_05331	NNU_08961	0.92
NNU_05331	NNU_09006	0.92
NNU_05331	NNU_09055	0.96
NNU_05331	NNU_09149	0.97
NNU_05331	NNU_09202	0.99
NNU_05331	NNU_09257	0.9
NNU_05331	NNU_09324	0.96
NNU_05331	NNU_09331	0.98
NNU_05331	NNU_09338	0.9
NNU_05331	NNU_09355	0.95
NNU_05331	NNU_09389	0.93
NNU_05331	NNU_09506	0.91
NNU_05331	NNU_09746	0.92
NNU_05331	NNU_09799	0.92
NNU_05331	NNU_09821	0.9
NNU_05331	NNU_09920	0.95
NNU_05331	NNU_09934	0.93
NNU_05331	NNU_10005	0.94
NNU_05331	NNU_10153	0.97
NNU_05331	NNU_10234	0.95
NNU_05331	NNU_10254	0.91
NNU_05331	NNU_10293	0.97
NNU_05331	NNU_10301	0.94
NNU_05331	NNU_10332	0.91
NNU_05331	NNU_10348	0.97
NNU_05331	NNU_10432	0.9
NNU_05331	NNU_10434	0.94
NNU_05331	NNU_10715	0.99
NNU_05331	NNU_10811	0.94
NNU_05331	NNU_10854	0.95
NNU_05331	NNU_10957	0.92
NNU_05331	NNU_10972	0.92
NNU_05331	NNU_10987	0.9
NNU_05331	NNU_10992	0.95
NNU_05331	NNU_11088	0.9
NNU_05331	NNU_11130	0.92
NNU_05331	NNU_11153	0.94
NNU_05331	NNU_11168	0.92
NNU_05331	NNU_11183	0.96
NNU_05331	NNU_11222	0.92
NNU_05331	NNU_11304	0.96
NNU_05331	NNU_11683	0.94
NNU_05331	NNU_11767	0.95
NNU_05331	NNU_11916	0.98
NNU_05331	NNU_11967	0.98
NNU_05331	NNU_12099	0.9
NNU_05331	NNU_12112	0.94
NNU_05331	NNU_12115	0.97
NNU_05331	NNU_12144	0.95
NNU_05331	NNU_12210	0.97
NNU_05331	NNU_12263	0.99
NNU_05331	NNU_12264	0.91
NNU_05331	NNU_12348	0.95
NNU_05331	NNU_12424	0.96
NNU_05331	NNU_12453	0.94
NNU_05331	NNU_12457	0.91
NNU_05331	NNU_12474	0.99
NNU_05331	NNU_12514	0.95
NNU_05331	NNU_12526	0.97
NNU_05331	NNU_12549	0.98
NNU_05331	NNU_12712	0.95
NNU_05331	NNU_12752	0.95
NNU_05331	NNU_12754	0.98
NNU_05331	NNU_12830	0.9
NNU_05331	NNU_12876	0.91
NNU_05331	NNU_12934	0.9
NNU_05331	NNU_12949	0.9
NNU_05331	NNU_12954	0.97
NNU_05331	NNU_13021	0.95
NNU_05331	NNU_13034	0.99
NNU_05331	NNU_13060	0.92
NNU_05331	NNU_13177	0.91
NNU_05331	NNU_13333	0.91
NNU_05331	NNU_13392	0.92
NNU_05331	NNU_13396	0.9
NNU_05331	NNU_13403	0.95
NNU_05331	NNU_13438	0.99
NNU_05331	NNU_13458	0.92
NNU_05331	NNU_13471	0.98
NNU_05331	NNU_13771	0.96
NNU_05331	NNU_13843	0.93
NNU_05331	NNU_13849	0.91
NNU_05331	NNU_13900	0.96
NNU_05331	NNU_14011	0.97
NNU_05331	NNU_14018	0.98
NNU_05331	NNU_14081	0.93
NNU_05331	NNU_14168	0.9
NNU_05331	NNU_14237	0.95
NNU_05331	NNU_14265	0.96
NNU_05331	NNU_14344	0.99
NNU_05331	NNU_14428	0.9
NNU_05331	NNU_14461	0.9
NNU_05331	NNU_14682	0.94
NNU_05331	NNU_14810	0.96
NNU_05331	NNU_15025	0.97
NNU_05331	NNU_15179	0.94
NNU_05331	NNU_15263	0.9
NNU_05331	NNU_15309	0.97
NNU_05331	NNU_15327	0.93
NNU_05331	NNU_15439	0.95
NNU_05331	NNU_15490	0.9
NNU_05331	NNU_15556	0.95
NNU_05331	NNU_15691	0.92
NNU_05331	NNU_15839	0.95
NNU_05331	NNU_15844	0.96
NNU_05331	NNU_15891	0.99
NNU_05331	NNU_15956	0.94
NNU_05331	NNU_15960	0.9
NNU_05331	NNU_15964	0.92
NNU_05331	NNU_15988	0.92
NNU_05331	NNU_15996	0.98
NNU_05331	NNU_16065	0.98
NNU_05331	NNU_16231	0.92
NNU_05331	NNU_16252	0.93
NNU_05331	NNU_16309	0.91
NNU_05331	NNU_16388	0.97
NNU_05331	NNU_16408	0.99
NNU_05331	NNU_16580	0.96
NNU_05331	NNU_16627	0.92
NNU_05331	NNU_16675	0.95
NNU_05331	NNU_16721	0.97
NNU_05331	NNU_16852	0.95
NNU_05331	NNU_16873	0.9
NNU_05331	NNU_17154	0.94
NNU_05331	NNU_17173	0.95
NNU_05331	NNU_17211	0.97
NNU_05331	NNU_17220	0.98
NNU_05331	NNU_17266	0.94
NNU_05331	NNU_17350	0.95
NNU_05331	NNU_17365	0.99
NNU_05331	NNU_17400	0.95
NNU_05331	NNU_17417	0.95
NNU_05331	NNU_17461	0.93
NNU_05331	NNU_17576	0.97
NNU_05331	NNU_17707	0.98
NNU_05331	NNU_17745	0.92
NNU_05331	NNU_17749	0.98
NNU_05331	NNU_17757	0.96
NNU_05331	NNU_17773	0.97
NNU_05331	NNU_17798	0.94
NNU_05331	NNU_18003	0.98
NNU_05331	NNU_18034	0.99
NNU_05331	NNU_18181	0.95
NNU_05331	NNU_18212	0.99
NNU_05331	NNU_18295	0.9
NNU_05331	NNU_18323	0.97
NNU_05331	NNU_18492	0.95
NNU_05331	NNU_18565	0.97
NNU_05331	NNU_18571	0.94
NNU_05331	NNU_18580	0.91
NNU_05331	NNU_18596	0.91
NNU_05331	NNU_18616	1
NNU_05331	NNU_18679	0.94
NNU_05331	NNU_18693	0.92
NNU_05331	NNU_18771	0.95
NNU_05331	NNU_18808	0.99
NNU_05331	NNU_18822	0.94
NNU_05331	NNU_18835	0.97
NNU_05331	NNU_18912	0.95
NNU_05331	NNU_19013	0.97
NNU_05331	NNU_19017	0.96
NNU_05331	NNU_19034	0.92
NNU_05331	NNU_19038	0.92
NNU_05331	NNU_19077	0.91
NNU_05331	NNU_19111	0.95
NNU_05331	NNU_19121	0.97
NNU_05331	NNU_19145	0.94
NNU_05331	NNU_19263	0.94
NNU_05331	NNU_19339	0.9
NNU_05331	NNU_19555	0.98
NNU_05331	NNU_19582	0.94
NNU_05331	NNU_19606	0.99
NNU_05331	NNU_19654	0.9
NNU_05331	NNU_19730	0.95
NNU_05331	NNU_19777	0.98
NNU_05331	NNU_19811	0.98
NNU_05331	NNU_19907	0.97
NNU_05331	NNU_19930	0.95
NNU_05331	NNU_20074	0.93
NNU_05331	NNU_20081	0.99
NNU_05331	NNU_20133	0.97
NNU_05331	NNU_20186	0.94
NNU_05331	NNU_20257	0.96
NNU_05331	NNU_20420	0.92
NNU_05331	NNU_20449	0.9
NNU_05331	NNU_20458	0.93
NNU_05331	NNU_20471	0.92
NNU_05331	NNU_20542	0.95
NNU_05331	NNU_20588	0.9
NNU_05331	NNU_20629	0.97
NNU_05331	NNU_20636	0.92
NNU_05331	NNU_20671	0.99
NNU_05331	NNU_20693	0.98
NNU_05331	NNU_20747	0.97
NNU_05331	NNU_20761	0.93
NNU_05331	NNU_20789	0.93
NNU_05331	NNU_20795	0.92
NNU_05331	NNU_20908	0.93
NNU_05331	NNU_20938	0.9
NNU_05331	NNU_20957	0.9
NNU_05331	NNU_21014	0.99
NNU_05331	NNU_21158	0.93
NNU_05331	NNU_21223	0.94
NNU_05331	NNU_21320	0.97
NNU_05331	NNU_21347	0.98
NNU_05331	NNU_21467	0.92
NNU_05331	NNU_21474	0.96
NNU_05331	NNU_21677	0.99
NNU_05331	NNU_21762	0.96
NNU_05331	NNU_21900	0.98
NNU_05331	NNU_21919	0.95
NNU_05331	NNU_22006	0.99
NNU_05331	NNU_22088	0.95
NNU_05331	NNU_22178	0.98
NNU_05331	NNU_22221	0.92
NNU_05331	NNU_22247	1
NNU_05331	NNU_22282	0.94
NNU_05331	NNU_22290	0.9
NNU_05331	NNU_22455	0.91
NNU_05331	NNU_22473	0.96
NNU_05331	NNU_22480	0.93
NNU_05331	NNU_22510	0.94
NNU_05331	NNU_22523	0.99
NNU_05331	NNU_22631	0.93
NNU_05331	NNU_22651	0.94
NNU_05331	NNU_22906	0.9
NNU_05331	NNU_23187	0.99
NNU_05331	NNU_23211	0.96
NNU_05331	NNU_23285	0.97
NNU_05331	NNU_23308	0.98
NNU_05331	NNU_23406	0.9
NNU_05331	NNU_23418	0.93
NNU_05331	NNU_23560	0.91
NNU_05331	NNU_23580	0.94
NNU_05331	NNU_23620	0.92
NNU_05331	NNU_23623	0.95
NNU_05331	NNU_23635	0.97
NNU_05331	NNU_23639	0.97
NNU_05331	NNU_23643	0.93
NNU_05331	NNU_23815	0.92
NNU_05331	NNU_23930	0.98
NNU_05331	NNU_23963	0.92
NNU_05331	NNU_23975	0.99
NNU_05331	NNU_23981	0.95
NNU_05331	NNU_24020	0.93
NNU_05331	NNU_24098	0.91
NNU_05331	NNU_24124	0.96
NNU_05331	NNU_24134	0.97
NNU_05331	NNU_24155	0.96
NNU_05331	NNU_24333	0.98
NNU_05331	NNU_24386	0.92
NNU_05331	NNU_24418	0.98
NNU_05331	NNU_24426	0.98
NNU_05331	NNU_24432	0.97
NNU_05331	NNU_24504	0.97
NNU_05331	NNU_24851	0.92
NNU_05331	NNU_25026	0.92
NNU_05331	NNU_25204	0.98
NNU_05331	NNU_25243	0.99
NNU_05331	NNU_25255	0.97
NNU_05331	NNU_25287	0.95
NNU_05331	NNU_25292	0.91
NNU_05331	NNU_25320	0.92
NNU_05331	NNU_25396	0.96
NNU_05331	NNU_25473	0.92
NNU_05331	NNU_25580	0.99
NNU_05331	NNU_25631	0.9
NNU_05331	NNU_25700	0.91
NNU_05331	NNU_25728	0.97
NNU_05331	NNU_25981	0.99
NNU_05331	NNU_26098	0.96
NNU_05331	NNU_26197	0.99
NNU_05331	NNU_26231	0.91
NNU_05331	NNU_26232	0.91
NNU_05331	NNU_26433	0.91
NNU_05331	NNU_26440	0.99
NNU_05331	NNU_26485	0.97
NNU_05331	NNU_26496	0.99
NNU_05331	NNU_26642	0.98
NNU_05331	NNU_26670	0.95
NNU_20629	NNU_00056	0.96
NNU_20629	NNU_00103	0.91
NNU_20629	NNU_00399	0.97
NNU_20629	NNU_00446	0.99
NNU_20629	NNU_00512	0.93
NNU_20629	NNU_00515	0.92
NNU_20629	NNU_00836	0.95
NNU_20629	NNU_00947	0.98
NNU_20629	NNU_00995	0.97
NNU_20629	NNU_01104	0.94
NNU_20629	NNU_01168	0.96
NNU_20629	NNU_01212	0.95
NNU_20629	NNU_01467	0.96
NNU_20629	NNU_01470	0.9
NNU_20629	NNU_01572	0.96
NNU_20629	NNU_01634	0.95
NNU_20629	NNU_01653	0.91
NNU_20629	NNU_01684	0.92
NNU_20629	NNU_01772	0.9
NNU_20629	NNU_01775	0.91
NNU_20629	NNU_01808	0.97
NNU_20629	NNU_01858	0.94
NNU_20629	NNU_01924	0.94
NNU_20629	NNU_02019	0.96
NNU_20629	NNU_02023	0.97
NNU_20629	NNU_02046	0.98
NNU_20629	NNU_02143	0.95
NNU_20629	NNU_02257	0.92
NNU_20629	NNU_02263	0.97
NNU_20629	NNU_02289	0.98
NNU_20629	NNU_02360	0.98
NNU_20629	NNU_02406	0.96
NNU_20629	NNU_02462	0.99
NNU_20629	NNU_02533	0.96
NNU_20629	NNU_02677	0.97
NNU_20629	NNU_02771	0.95
NNU_20629	NNU_02774	0.93
NNU_20629	NNU_02781	0.95
NNU_20629	NNU_02795	0.92
NNU_20629	NNU_02914	0.93
NNU_20629	NNU_02924	0.93
NNU_20629	NNU_02946	0.92
NNU_20629	NNU_02951	0.9
NNU_20629	NNU_03352	0.92
NNU_20629	NNU_03360	0.95
NNU_20629	NNU_03526	0.92
NNU_20629	NNU_03550	0.97
NNU_20629	NNU_03603	0.97
NNU_20629	NNU_03795	0.92
NNU_20629	NNU_03818	0.98
NNU_20629	NNU_03831	0.93
NNU_20629	NNU_03866	0.91
NNU_20629	NNU_03908	0.94
NNU_20629	NNU_03941	0.93
NNU_20629	NNU_04096	0.96
NNU_20629	NNU_04135	0.94
NNU_20629	NNU_04221	0.94
NNU_20629	NNU_04247	0.99
NNU_20629	NNU_04280	0.93
NNU_20629	NNU_04338	0.91
NNU_20629	NNU_04341	0.95
NNU_20629	NNU_04382	0.9
NNU_20629	NNU_04480	0.94
NNU_20629	NNU_04529	0.93
NNU_20629	NNU_04631	0.9
NNU_20629	NNU_04653	0.91
NNU_20629	NNU_04661	0.96
NNU_20629	NNU_04803	0.91
NNU_20629	NNU_05187	0.93
NNU_20629	NNU_05221	0.97
NNU_20629	NNU_05250	0.91
NNU_20629	NNU_05277	0.97
NNU_20629	NNU_05299	0.98
NNU_20629	NNU_05305	0.91
NNU_20629	NNU_05331	0.97
NNU_20629	NNU_05431	0.91
NNU_20629	NNU_05573	0.92
NNU_20629	NNU_05674	0.92
NNU_20629	NNU_05696	0.94
NNU_20629	NNU_05761	0.96
NNU_20629	NNU_05774	0.9
NNU_20629	NNU_05785	0.97
NNU_20629	NNU_05798	0.95
NNU_20629	NNU_05829	0.96
NNU_20629	NNU_05958	0.9
NNU_20629	NNU_06048	0.96
NNU_20629	NNU_06052	0.99
NNU_20629	NNU_06106	0.96
NNU_20629	NNU_06173	0.98
NNU_20629	NNU_06258	0.94
NNU_20629	NNU_06260	0.95
NNU_20629	NNU_06284	0.93
NNU_20629	NNU_06374	0.92
NNU_20629	NNU_06454	0.95
NNU_20629	NNU_06492	0.95
NNU_20629	NNU_06496	0.96
NNU_20629	NNU_06525	0.94
NNU_20629	NNU_06586	0.94
NNU_20629	NNU_06702	0.98
NNU_20629	NNU_06705	0.92
NNU_20629	NNU_06716	0.95
NNU_20629	NNU_06773	0.93
NNU_20629	NNU_06843	0.98
NNU_20629	NNU_06854	0.95
NNU_20629	NNU_07002	0.94
NNU_20629	NNU_07117	0.96
NNU_20629	NNU_07150	0.95
NNU_20629	NNU_07167	0.95
NNU_20629	NNU_07179	0.95
NNU_20629	NNU_07183	0.91
NNU_20629	NNU_07198	0.94
NNU_20629	NNU_07226	0.94
NNU_20629	NNU_07231	0.98
NNU_20629	NNU_07246	0.94
NNU_20629	NNU_07287	0.9
NNU_20629	NNU_07321	0.94
NNU_20629	NNU_07474	0.95
NNU_20629	NNU_07653	0.95
NNU_20629	NNU_07730	0.98
NNU_20629	NNU_07791	0.93
NNU_20629	NNU_07806	0.95
NNU_20629	NNU_07834	0.96
NNU_20629	NNU_07948	0.91
NNU_20629	NNU_07977	0.97
NNU_20629	NNU_08055	0.9
NNU_20629	NNU_08056	0.93
NNU_20629	NNU_08074	0.93
NNU_20629	NNU_08311	0.93
NNU_20629	NNU_08331	0.91
NNU_20629	NNU_08353	0.99
NNU_20629	NNU_08477	0.96
NNU_20629	NNU_08493	0.95
NNU_20629	NNU_08527	0.94
NNU_20629	NNU_08619	0.9
NNU_20629	NNU_08688	0.98
NNU_20629	NNU_08711	1
NNU_20629	NNU_08725	0.98
NNU_20629	NNU_08776	0.9
NNU_20629	NNU_08811	0.99
NNU_20629	NNU_08834	0.98
NNU_20629	NNU_08859	0.99
NNU_20629	NNU_08947	0.9
NNU_20629	NNU_08961	0.93
NNU_20629	NNU_09006	0.95
NNU_20629	NNU_09055	0.99
NNU_20629	NNU_09149	0.98
NNU_20629	NNU_09202	0.95
NNU_20629	NNU_09276	0.91
NNU_20629	NNU_09305	0.92
NNU_20629	NNU_09324	0.99
NNU_20629	NNU_09331	0.97
NNU_20629	NNU_09338	0.96
NNU_20629	NNU_09355	0.99
NNU_20629	NNU_09359	0.93
NNU_20629	NNU_09389	0.93
NNU_20629	NNU_09746	0.96
NNU_20629	NNU_09763	0.9
NNU_20629	NNU_09799	0.93
NNU_20629	NNU_09821	0.93
NNU_20629	NNU_09920	0.91
NNU_20629	NNU_09934	0.93
NNU_20629	NNU_10005	0.93
NNU_20629	NNU_10011	0.95
NNU_20629	NNU_10153	0.98
NNU_20629	NNU_10234	0.94
NNU_20629	NNU_10254	0.9
NNU_20629	NNU_10293	0.97
NNU_20629	NNU_10345	0.92
NNU_20629	NNU_10348	0.99
NNU_20629	NNU_10432	0.94
NNU_20629	NNU_10434	0.94
NNU_20629	NNU_10543	0.91
NNU_20629	NNU_10589	0.95
NNU_20629	NNU_10715	0.97
NNU_20629	NNU_10811	0.93
NNU_20629	NNU_10854	0.97
NNU_20629	NNU_10860	0.93
NNU_20629	NNU_10957	0.92
NNU_20629	NNU_10960	0.9
NNU_20629	NNU_10972	0.9
NNU_20629	NNU_10987	0.95
NNU_20629	NNU_10992	0.9
NNU_20629	NNU_11088	0.94
NNU_20629	NNU_11097	0.9
NNU_20629	NNU_11130	0.96
NNU_20629	NNU_11168	0.94
NNU_20629	NNU_11183	0.97
NNU_20629	NNU_11304	0.93
NNU_20629	NNU_11683	0.91
NNU_20629	NNU_11767	0.93
NNU_20629	NNU_11780	0.94
NNU_20629	NNU_11916	0.98
NNU_20629	NNU_11967	0.97
NNU_20629	NNU_11986	0.9
NNU_20629	NNU_12112	0.97
NNU_20629	NNU_12115	0.98
NNU_20629	NNU_12144	0.91
NNU_20629	NNU_12210	0.98
NNU_20629	NNU_12263	0.98
NNU_20629	NNU_12264	0.9
NNU_20629	NNU_12348	0.91
NNU_20629	NNU_12369	0.9
NNU_20629	NNU_12424	0.93
NNU_20629	NNU_12453	0.94
NNU_20629	NNU_12474	0.94
NNU_20629	NNU_12514	0.98
NNU_20629	NNU_12526	0.97
NNU_20629	NNU_12549	0.98
NNU_20629	NNU_12712	0.97
NNU_20629	NNU_12752	0.94
NNU_20629	NNU_12754	0.97
NNU_20629	NNU_12805	0.93
NNU_20629	NNU_12830	0.94
NNU_20629	NNU_12876	0.98
NNU_20629	NNU_12934	0.93
NNU_20629	NNU_12954	0.99
NNU_20629	NNU_13021	0.98
NNU_20629	NNU_13034	0.95
NNU_20629	NNU_13059	0.94
NNU_20629	NNU_13177	0.94
NNU_20629	NNU_13333	0.97
NNU_20629	NNU_13376	0.95
NNU_20629	NNU_13392	0.94
NNU_20629	NNU_13396	0.9
NNU_20629	NNU_13397	0.92
NNU_20629	NNU_13403	0.99
NNU_20629	NNU_13438	0.99
NNU_20629	NNU_13471	0.96
NNU_20629	NNU_13643	0.97
NNU_20629	NNU_13675	0.91
NNU_20629	NNU_13718	0.9
NNU_20629	NNU_13739	0.94
NNU_20629	NNU_13771	0.96
NNU_20629	NNU_13843	0.91
NNU_20629	NNU_13849	0.95
NNU_20629	NNU_13900	0.93
NNU_20629	NNU_14011	0.99
NNU_20629	NNU_14018	0.94
NNU_20629	NNU_14081	0.96
NNU_20629	NNU_14168	0.95
NNU_20629	NNU_14237	0.94
NNU_20629	NNU_14265	0.97
NNU_20629	NNU_14344	0.93
NNU_20629	NNU_14428	0.9
NNU_20629	NNU_14498	0.9
NNU_20629	NNU_14682	0.96
NNU_20629	NNU_14807	0.9
NNU_20629	NNU_14810	0.94
NNU_20629	NNU_15025	0.97
NNU_20629	NNU_15076	0.94
NNU_20629	NNU_15179	0.99
NNU_20629	NNU_15263	0.97
NNU_20629	NNU_15309	0.97
NNU_20629	NNU_15327	0.91
NNU_20629	NNU_15360	0.9
NNU_20629	NNU_15439	0.93
NNU_20629	NNU_15556	0.91
NNU_20629	NNU_15637	0.95
NNU_20629	NNU_15662	0.92
NNU_20629	NNU_15839	0.97
NNU_20629	NNU_15844	0.92
NNU_20629	NNU_15891	0.98
NNU_20629	NNU_15960	0.94
NNU_20629	NNU_15964	0.96
NNU_20629	NNU_15988	0.9
NNU_20629	NNU_15996	0.94
NNU_20629	NNU_16030	0.91
NNU_20629	NNU_16065	0.91
NNU_20629	NNU_16188	0.9
NNU_20629	NNU_16231	0.98
NNU_20629	NNU_16247	0.91
NNU_20629	NNU_16252	0.95
NNU_20629	NNU_16309	0.96
NNU_20629	NNU_16388	0.98
NNU_20629	NNU_16408	0.93
NNU_20629	NNU_16580	0.96
NNU_20629	NNU_16627	0.95
NNU_20629	NNU_16675	0.98
NNU_20629	NNU_16721	0.95
NNU_20629	NNU_16873	0.96
NNU_20629	NNU_17154	0.94
NNU_20629	NNU_17159	0.9
NNU_20629	NNU_17173	0.91
NNU_20629	NNU_17211	0.99
NNU_20629	NNU_17219	0.95
NNU_20629	NNU_17220	0.94
NNU_20629	NNU_17266	0.92
NNU_20629	NNU_17306	0.92
NNU_20629	NNU_17350	0.93
NNU_20629	NNU_17365	0.93
NNU_20629	NNU_17400	0.99
NNU_20629	NNU_17417	0.96
NNU_20629	NNU_17461	0.95
NNU_20629	NNU_17520	0.9
NNU_20629	NNU_17576	0.94
NNU_20629	NNU_17707	0.96
NNU_20629	NNU_17745	0.95
NNU_20629	NNU_17749	0.93
NNU_20629	NNU_17757	0.96
NNU_20629	NNU_17773	0.96
NNU_20629	NNU_17798	0.95
NNU_20629	NNU_18003	0.97
NNU_20629	NNU_18034	0.99
NNU_20629	NNU_18181	0.99
NNU_20629	NNU_18212	0.97
NNU_20629	NNU_18323	0.97
NNU_20629	NNU_18492	0.96
NNU_20629	NNU_18565	0.96
NNU_20629	NNU_18571	0.9
NNU_20629	NNU_18580	0.91
NNU_20629	NNU_18616	0.97
NNU_20629	NNU_18654	0.9
NNU_20629	NNU_18679	0.91
NNU_20629	NNU_18693	0.98
NNU_20629	NNU_18771	0.96
NNU_20629	NNU_18808	0.95
NNU_20629	NNU_18822	0.97
NNU_20629	NNU_18835	0.96
NNU_20629	NNU_18843	0.91
NNU_20629	NNU_18912	0.94
NNU_20629	NNU_19013	0.9
NNU_20629	NNU_19017	0.92
NNU_20629	NNU_19034	0.92
NNU_20629	NNU_19077	0.94
NNU_20629	NNU_19111	0.92
NNU_20629	NNU_19121	0.99
NNU_20629	NNU_19145	0.93
NNU_20629	NNU_19263	0.96
NNU_20629	NNU_19339	0.92
NNU_20629	NNU_19467	0.94
NNU_20629	NNU_19555	0.98
NNU_20629	NNU_19582	0.9
NNU_20629	NNU_19606	0.95
NNU_20629	NNU_19730	0.99
NNU_20629	NNU_19777	0.96
NNU_20629	NNU_19811	0.94
NNU_20629	NNU_19841	0.93
NNU_20629	NNU_19888	0.94
NNU_20629	NNU_19907	0.99
NNU_20629	NNU_19930	0.98
NNU_20629	NNU_20074	0.93
NNU_20629	NNU_20081	0.96
NNU_20629	NNU_20133	0.91
NNU_20629	NNU_20186	0.95
NNU_20629	NNU_20257	0.98
NNU_20629	NNU_20420	0.97
NNU_20629	NNU_20458	0.97
NNU_20629	NNU_20471	0.97
NNU_20629	NNU_20542	0.97
NNU_20629	NNU_20671	0.96
NNU_20629	NNU_20693	0.98
NNU_20629	NNU_20698	0.91
NNU_20629	NNU_20723	0.91
NNU_20629	NNU_20747	0.97
NNU_20629	NNU_20761	0.95
NNU_20629	NNU_20789	0.96
NNU_20629	NNU_20795	0.91
NNU_20629	NNU_20938	0.91
NNU_20629	NNU_21014	0.93
NNU_20629	NNU_21158	0.91
NNU_20629	NNU_21223	0.9
NNU_20629	NNU_21320	0.93
NNU_20629	NNU_21347	0.98
NNU_20629	NNU_21467	0.98
NNU_20629	NNU_21474	0.97
NNU_20629	NNU_21677	0.98
NNU_20629	NNU_21762	0.93
NNU_20629	NNU_21900	0.93
NNU_20629	NNU_21919	0.97
NNU_20629	NNU_22006	0.94
NNU_20629	NNU_22026	0.91
NNU_20629	NNU_22088	0.94
NNU_20629	NNU_22113	0.92
NNU_20629	NNU_22178	0.99
NNU_20629	NNU_22247	0.96
NNU_20629	NNU_22473	0.92
NNU_20629	NNU_22480	0.94
NNU_20629	NNU_22510	0.95
NNU_20629	NNU_22523	0.95
NNU_20629	NNU_22631	0.93
NNU_20629	NNU_22651	0.96
NNU_20629	NNU_23187	0.96
NNU_20629	NNU_23211	0.93
NNU_20629	NNU_23285	0.97
NNU_20629	NNU_23308	0.97
NNU_20629	NNU_23418	0.96
NNU_20629	NNU_23449	0.93
NNU_20629	NNU_23560	0.91
NNU_20629	NNU_23580	0.95
NNU_20629	NNU_23620	0.96
NNU_20629	NNU_23623	0.93
NNU_20629	NNU_23635	0.95
NNU_20629	NNU_23639	0.95
NNU_20629	NNU_23643	0.98
NNU_20629	NNU_23815	0.92
NNU_20629	NNU_23893	0.91
NNU_20629	NNU_23930	0.97
NNU_20629	NNU_23963	0.97
NNU_20629	NNU_23975	0.94
NNU_20629	NNU_24098	0.92
NNU_20629	NNU_24124	0.92
NNU_20629	NNU_24134	0.93
NNU_20629	NNU_24142	0.91
NNU_20629	NNU_24155	0.93
NNU_20629	NNU_24232	0.92
NNU_20629	NNU_24333	0.96
NNU_20629	NNU_24386	0.94
NNU_20629	NNU_24418	0.97
NNU_20629	NNU_24426	0.97
NNU_20629	NNU_24432	0.93
NNU_20629	NNU_24504	0.93
NNU_20629	NNU_24625	0.92
NNU_20629	NNU_25026	0.91
NNU_20629	NNU_25204	0.97
NNU_20629	NNU_25243	0.94
NNU_20629	NNU_25244	0.96
NNU_20629	NNU_25255	0.91
NNU_20629	NNU_25287	0.94
NNU_20629	NNU_25292	0.92
NNU_20629	NNU_25320	0.99
NNU_20629	NNU_25396	0.99
NNU_20629	NNU_25453	0.9
NNU_20629	NNU_25473	0.9
NNU_20629	NNU_25504	0.93
NNU_20629	NNU_25580	0.94
NNU_20629	NNU_25649	0.98
NNU_20629	NNU_25700	0.98
NNU_20629	NNU_25720	0.95
NNU_20629	NNU_25724	0.91
NNU_20629	NNU_25728	0.95
NNU_20629	NNU_25844	0.94
NNU_20629	NNU_25847	0.91
NNU_20629	NNU_25981	0.98
NNU_20629	NNU_26098	0.96
NNU_20629	NNU_26138	0.92
NNU_20629	NNU_26197	0.93
NNU_20629	NNU_26231	0.96
NNU_20629	NNU_26433	0.91
NNU_20629	NNU_26435	0.91
NNU_20629	NNU_26440	0.97
NNU_20629	NNU_26485	0.98
NNU_20629	NNU_26496	0.99
NNU_20629	NNU_26642	0.94
NNU_20629	NNU_26670	0.9
