# Supplementary material for: Comprehensive analysis of AGPase genes uncovers their potential roles in starch biosynthesis in lotus seed
Source: BMC Plant Biol. 2020 Oct 6;20:457. doi: 10.1186/s12870-020-02666-z (PMC7541243; doi:10.1186/s12870-020-02666-z)
Supplement: Supplementary file 7 — Additional file 7: Table S5. The CDS and promoter sequences of NnAGPL2a and NnAGPS1a in JX and CA. [file 12870_2020_2666_MOESM7_ESM.xlsx]

## Sheet: Sheet1
NnAGPL2a-CDS
>CA
ATGGATTCTTGTTGTGCGACCTTGAAGGCCAATGCCCATCCGGTACAAGTTAGGAAAGGGCTTATTACGAATGGAGATAATGGATTTTGGGGAGAGTGTCTCAGGGGGAGCCTGAACAACGGGACCATGGGTACCAAGTTGACCAAGTCTTTGAGAACCGAAAATGGAGGTAGAAAGATCAAAACTGGTGTTGCTTACTCTGTTTTCACAGATGTCAACAAGGAGGTCGCGACTCAGACCTTCCAAGCACCGCTACTTGGTAAGCAGATAGCAGACCCAAAGAACGTCGCATCGATCATATTGGGTGGAGGTGCTGGCACTCGCCTCTTTCCGTTGACCAGCAGAAGAGCAAAACCCGCTGTTCCTATTGGGGGGTGCTATAGACTTATTGATGTCCCA…
>JX
ATGGATTCTTGTTGTGCGACCTTGAAGGCCAATGCCCATCCGGTACAAGTTAGGAAAGGGCTTATTACGAATGGAGATAATGGATTTTGGGGAGAGTGTCTCAGGGGGAGCCTGAAGAACGGGACCATGGGTACCAAGTTGACCAAGTCTTTGAGAACCGAAAATGGAGGTAGAAAGATCAAAACTGGTGTTGCTTACTCTGTTTTCACAGATGTCAACAAGGAGGTCGCGACTCAGACCTTCCAAGCACCGCTACTTGGTAAGCAGAGAGCAGACCCAAAGAACGTCGCATCGATCATATTGGGTGGAGGTGCTGGCACTCGCCTCTTTCCGTTGACCAGCAGAAGAGCAAAACCCGCTGTTCCTATTGGGGGGTGCTATAGACTTATTGATGTCCCA…
NnAGPL2a-Promoter (-34--1962)
>CA
TCTTGCATTTGAAAGCGACCTTCCTTTCATCTGTGACTATAGTGACACAATGGGGGTAGGCCGTAGGAGTACCCTTCATCTTCAAAACACCTTTTTTTTTGGTTCAGATCTGCACCCCACGACGGGGCGCCCTACAACGTCCCACAGCGCATCCAACATTTCTGGTATATCATAGGAAGATGTTCCTAATACAAGGCGAGGATAAGCTGTGGGACATTGTGGGGCGCTCCCTTGTTGTTGTGAACTCCTTTTTTTTCCTCTTTTTATTATTAATTAATATTTAAGTACTATACTCCTAAATTAGTGGCTCTACCAGGGTACCATCTACATCTAATAATTGAGAGAATTAAATAACGAGTACTCGCCAATTTGTCTAGTGGGCCTCACTACTCACATCAC…
>JX
TCTTGCATTTGAAAGCGACCTCCCTTTCATCTGTGACTATAGTGACACAATGGGGGTAGGCTGTAGGAGTACCCTTCATCTTCAAAACACCTTTTTTTTTTCGGTTCAGATCTGCGCCCCACGACGGGGCGCCCTACAAAGTCCCACAGCGCATCCAACATTTCTGGTATATCATCGGAAGATGTTCCTAATACAAGGCGAGATAAGCTGTGGGACATTGTGGGGCGCTCCCTTGTTGTTGTGAACTCCTTTTTTTTCCTCTTTCTATTATTAATTAATATTTAAGTACTATACTCCTAAATTAGTGGCTCTACCAGGGTACCATCTACATCTAATAATTGAGAGAATTAAATAACGAGTACTCGCCAATTTGTCTAGTGGGCCTCACTACTCACATCA…
NnAGPS1a-CDS
>CA
ATGTTCAAAATCAGCTCCATATGTTTTCTGGAGGTCTGCGACGATCAAAATCTACATATAAAAATGTCTCTCTCTGCTTGGAGTCTTTCATCGTCTTCCTCACTCTTCTCTGGCTTTCTATCTTGTTCTTCGTCGTCGAAGCAAGAAAGCAGACTAAGCGAAAACTGCTTTTATAATAAGAAACAATACAAAGAGAGCTTTGCTTCAATGGCGATGGCAGCGGTAGGAGGAGTGACTCGAATTCCGTCGTCGAATCTCATCACTCAGAAAACCAGCACGAGACCCACTTCACCTTTCCTCAAACCCATCAACCAGAGCCTCTCCTCTTCTTCATCTGACCTTTCCGGTGACAAGATTCCGCTCAAATCCGTTCTCCGAAGTCTCAAAGCATCTTTCAAT…
>JX
ATGTTCAAAATCAGCTCCATATGTTTTCTGGAGGTCCGCGACGATCAAAATCTACATATAAAAATGTCTCTCTCTGCTTGGAGTCTTTCATCGTCTTCCTCACTCTTCTCTGGCTTTCTATCTTGTTCTTCGTCGTCGAAGCAAGAAAGCAGACTAAGCGAAAACTGCTTTTATAATAAGAAACAATACAAAGAGAGCTTTGCTTCAATGGCGATGGCAGCGGTAGGAGGAGTGACTCGAATTCCGTCGTCGAATCTCATCACTCAGAAAACCAGCACGAGACCCACTTCACCTTTCCTCAAACCCATCAACCAGAGCCTCTCCTCTTCTTCATCTGACCTTTCCGGTGACAAGATTCCGCTCAAATCCGTTCTCCGAAGTCTCAAAGCATCTTTCAAT…
NnAGPS1a-Promoter (-20--1988)
>CA
AGGCTTTTGAATTGGGTTGAGGTTAGGGTTACATATAGTAAAGCTCCAGGGAATAGAGTAGGCCATGCTAAGGCCAGGTTAAGGGTCTATTTGATTTGCAGCCATAATTAGAATCTATAATCTTTGGTTCAGACAGGAATTAAAATCTGAGTTAGAATAAGTGGAAATGAGATTTTATTCCCAAAGGAGGGGGGATGGGATGCTAATTTTACTAAGAATGAAAATGGGATTTTAATTCCATCCAACCAAACAGTTGAAATTAGAATACCCATCTCATTCCGATTCTGGGCCCCTATTCCCGTGAACCAAACGGGCTTTAAGACTGGAATGAACTGAATCGACTTCAAGGTCTACATGTTTATGCATAGTGTGATTATTTGATGAACACCATTTATTGAG…
>JX
AGGCTTTTGAATTGGGTTGAGGTTAGGGTTACATATAGTAAAGCTCCAGGGAATAGAGTAGGCCATGCTAAGGCCAGGTTAAGGGTCTATTTGATTTGCAGCCATAATTAGAATCTATAATCTTTGGTTCAGACAGGAATTAAAATCTGAGTTAGAATAAGTGGAAATGAGATTTTATTCCCAAAGGAGGGGGGATGGGATGCTAATTTTACTAAGAATGAAAATGGGATTTTAATTCCATCCAACCAAACAGTTGAAATTAGAATACCCATCTCATTCCGATTCTGGGCCCCTATTCCCGTGAACCAAACGGGCTTTAAGACTGGAATGAACTGAATCGACTTCAAGGTCTACATGTTTATGCATAGTGTGATTATTTGATGAACACCATTTATTGAG…
