# Supplementary material for: Comprehensive analysis of AGPase genes uncovers their potential roles in starch biosynthesis in lotus seed
Source: BMC Plant Biol. 2020 Oct 6;20:457. doi: 10.1186/s12870-020-02666-z (PMC7541243; doi:10.1186/s12870-020-02666-z)
Supplement: Supplementary file 9 — Additional file 9: Table S6. Primer sequences used in this study. [file 12870_2020_2666_MOESM9_ESM.xlsx]

## Sheet: Sheet1
NnAGPL1-qRT-S	TCAACCTCATCAGGCTCCTAAAA
NnAGPL1-qRT-A	GCCAGCTCCTCCACCCAGTAT
NnAGPL2a-qRT-S	TTACCGAACAGCCACCAAACTT
NnAGPL2a-qRT-A	AAACGTGATCGAACACCCACTATA
NnAGPL2b-qRT-S	GAAGCAGTGGCAGCGAAGG
NnAGPL2b-qRT-A	CTCCACCAACATCCTGTAGTTCATT
NnAGPS1a-qRT-S	AAACCAGCACGAGACCCACTT
NnAGPS1a-qRT-A	CTTTGAGACTTCGGAGAACGGA
NnAGPS1b-qRT-S	ATTCCGTTAAAAGCGGTTTCC
NnAGPS1b-qRT-A	GCCTGCTCCACCTCCAAGTAT
NnAGPS2a-qRT-S	TATCTTCCTCCTACTTTGGTGACTGG
NnAGPS2a-qRT-A	ACCCTTGATCCTGCAACTATTGA
NNU_04529-qRT-S	CAGGAGACGGTTCCCGATGA
NNU_04529-qRT-A	GAAGGCGGGCGTAAACTCA
NNU_17219-qRT-S	CAGCCGCTCTTGGACCTCA
NNU_17219-qRT-A	CAACCCAGTCCCAGAAAGCAA
NNU_18616-qRT-S	AAGTTCCAAGGCTACGCAAGG
NNU_18616-qRT-A	ACCACGCCCATAGCCAGAG
NNU_23975-qRT-S	GTGGACAAGGCAGAGTGGGC
NNU_23975-qRT-A	AAGGAGTTGGGACGGTTATTGAA
NNU_25320-qRT-S	AAATTGTTCGGTGGTTTTGGTAGA
NNU_25320-qRT-A	CGTGGTCGGTTGTCGTGCT
NnACTIN-qRT-S	AGGAGATGAAGCCCAGTCCA
NnACTIN-qRT-S	GAGCCTCAGTAAGAAGAACA
NnAGPL2a-Promoter-S	ggggacaagtttgtacaaaaaagcaggctcaTCTTGCATTTGAAAGCGACCT
NnAGPL2a-PromoterS-A	ggggaccactttgtacaagaaagctgggtaGGCCGTAACGCACTTGATCTA
NnAGPS1a-Promoter-S	ggggacaagtttgtacaaaaaagcaggctcaGAGGCTTTTGAATTGGGTTGAG
NnAGPS1a-Promoter-A	ggggaccactttgtacaagaaagctgggtaTCATGTTTGGGAGTGCTTACTTTTG
NnAGPL2a-CDS-S	ggggacaagtttgtacaaaaaagcaggctcaATGGATTCTTGTTGTGCGACCT
NnAGPL2a-CDS-A	ggggaccactttgtacaagaaagctgggtaCTATATGACGGTACCATCTTTAATTGTTG
NnAGPS1a-CDS-S	ggggacaagtttgtacaaaaaagcaggctcaATGTTCAAAATCAGCTCCATATGTTT
NnAGPS1a-CDS-A	ggggaccactttgtacaagaaagctgggtaTCAAATGATGGTTCCGCTGG
